# Supplementary material for: AIG1 affects in vitro and in vivo virulence in clinical isolates of Entamoeba histolytica
Source: PLoS Pathog. 2018 Mar 19;14(3):e1006882. doi: 10.1371/journal.ppat.1006882 (PMC5884625; doi:10.1371/journal.ppat.1006882)
Supplement: S1 Table — (XLSX) [file ppat.1006882.s001.xlsx]

## Sheet: Table S１
S1 Table. Statistics of HiSeq short reads and mapping status of E. histolytica KU27 and KU50 strains
strain name	raw reads	trimmed reads	HM-1:IMSS mapped reads	HM-1:IMSS mapped reads (%)	median coverage
KU27	53912386	48925146	39125675	0.799705	169.746
KU50	81364182	73494024	52932692	0.720231	176.41
