# Supplementary material for: AIG1 affects in vitro and in vivo virulence in clinical isolates of Entamoeba histolytica
Source: PLoS Pathog. 2018 Mar 19;14(3):e1006882. doi: 10.1371/journal.ppat.1006882 (PMC5884625; doi:10.1371/journal.ppat.1006882)
Supplement: S3 Table — (XLSX) [file ppat.1006882.s003.xlsx]

## Sheet: Table S3
	S3 Table. EHI_176540-HA binding proteins identified by affinity purification
				Quantitative Value
	Protein Name	Accession Number	Molecular Weight	EHI_176590-HA	HA
	AIG1 family protein	EHI_176590	41 kDa	188.86	1.73
	60S acidic ribosomal protein P0	EHI_148850	34 kDa	8.13	0
	AIG1 family protein	EHI_176580	35 kDa	8.13	0
	AIG1 family protein	EHI_176700	35 kDa	8.13	0
	TBC domain containing RabGAP	EHI_038630	52 kDa	6.33	1.73
	60S ribosomal protein L4	EHI_194270	47 kDa	5.42	0.87
	ribosomal protein S8e	EHI_086510/EHI_053190	27 kDa	4.52	0.87
	60S ribosomal protein L13	EHI_181560	33 kDa	4.52	0
	60S ribosomal protein L7a	EHI_029530	32 kDa	3.61	1.73
	60S ribosomal protein L13	EHI_099730	23 kDa	3.61	1.73
	60S ribosomal protein L7	EHI_025830	26 kDa	3.61	0
	Gal/GalNAc lectin Igl2, putative	EHI_183000	55 kDa	3.61	0.87
	hypothetical protein	EHI_179020	55 kDa	3.61	0
	calcium binding family protein	EHI_177620/EHI_148890	17 kDa	2.71	0
	40S ribosomal protein S6	EHI_199990	30 kDa	2.71	0
	diaphanous protein, homolog 2	EHI_197550	111 kDa	2.71	0
	Gal/GalNAc lectin Igl2	EHI_065330	117 kDa	2.71	0.87
