# Supplementary material for: AIG1 affects in vitro and in vivo virulence in clinical isolates of Entamoeba histolytica
Source: PLoS Pathog. 2018 Mar 19;14(3):e1006882. doi: 10.1371/journal.ppat.1006882 (PMC5884625; doi:10.1371/journal.ppat.1006882)
Supplement: S4 Table — (XLSX) [file ppat.1006882.s004.xlsx]

## Sheet: Table S4
		S4 Table. Grouping and mutual inter-gene percentage identity of AIG1 family protein genes of E. histolytica HM-1:IMSS strain
		accession		cluster	percent identity1)
		EHI_022500		3
		EHI_025990	(sequential)	1
		(EHI_026000)		N/A
		EHI_067730		2
		EHI_072850		3
		EHI_079610		3
		EHI_089670		2
		EHI_102600		2
		EHI_109120		3
		EHI_115150	sequential	2	40, 54
		EHI_115160		3	40, 48
		EHI_115170		2	54, 48
		EHI_119040		3
		EHI_126550		1
		EHI_129470		2
		EHI_136940	sequential	2	40
		EHI_136950		3
		EHI_144270		1
		EHI_157260		2
		EHI_157360		3
		EHI_176280		2
		EHI_176580	sequential	1	45, 51
		EHI_176590		1	45, 52
		EHI_176700		1	51, 52
		EHI_180390		1
		EHI_195250	sequential	2	42, 67
		EHI_195260		3	42, 38
		EHI_195270		2	67, 38
		EHI_199470		2
		1) analyzed by Clustal Omega
