# Supplementary material for: AIG1 affects in vitro and in vivo virulence in clinical isolates of Entamoeba histolytica
Source: PLoS Pathog. 2018 Mar 19;14(3):e1006882. doi: 10.1371/journal.ppat.1006882 (PMC5884625; doi:10.1371/journal.ppat.1006882)
Supplement: S5 Table — (XLSX) [file ppat.1006882.s005.xlsx]

## Sheet: Table S5
S5 Table. RPKM comparisons of ORFs among KU27, KU50, and strains analyzed by Weedall et al. [20]
In this study												Weedall et al., Genome Biol. 2012; 13(5): R38, Additional file 9: Genes putatively missing from one or more E. histolytica strains. Table of genes (with RPKM values) with RPKM < 1 and where this value is < 50% of the average of HM-1A and HM-1B, representing putative missing genes in that strain. The sample order were sorted with phylogenetic relationship.
sort for plot	contig name	locus_tag	product	seq length	Normalized RPKM	Normalized RPKM	log2FC	PValue	FDR	-log10 p-value		uniquely mapping reads (N.A. Not available in the study of Weedall et al.)
					KU27 (avirulent)	KU50 (virulent)						MS84-1373	MS27-5030	2592100	Rahman	IULA:1092:1	HM-1A	HM-1B	HK-9	PVBM08B	PVBM08F
1	gi|183235756|ref|NW_001915296.1|	EHI_176590	AIG1 family protein	1077	0	16.0327	Not calculated	0.000790539	0.265943	3.10208		78.9639	49.4022	18.9632	47.0835	24.7675	47.6755	23.3231	0	0	0
2	gi|183235633|ref|NW_001915268.1|	EHI_089440	hypothetical protein	1263	0.910641	66.3386	5.90043	2.56126e-07	0.00208128	6.59155		143.575	68.4954	97.2704	6.98752	0.0561702	67.0617	139.936	0.711243	3.84895	1.39674
3	gi|183235608|ref|NW_001915258.1|	EHI_025990	AIG1 family protein	897	27.6957	0.589714	-5.3831	1.72976e-05	0.0413763	4.76201		0	82.9087	35.1982	0	0	125.528	79.1021	54.4359	80.3743	70.7992
4	gi|183236413|ref|NW_001915556.1|	EHI_039720	hypothetical protein	612	37.6698	0.339561	-6.44155	1.82744e-06	0.0074249	5.73816		N.A.	N.A.	N.A.	N.A.	N.A.	N.A.	N.A.	N.A.	N.A.	N.A.
5	gi|183235819|ref|NW_001915315.1|	EHI_000010	hypothetical protein	1203	44.1912	69.0505	0.532371	0.465358	1	0.332212		N.A.	N.A.	N.A.	N.A.	N.A.	N.A.	N.A.	N.A.	N.A.	N.A.
6	gi|183235819|ref|NW_001915315.1|	EHI_000020	hypothetical protein	522	48.0816	37.4219	-0.470521	0.526279	1	0.278784		N.A.	N.A.	N.A.	N.A.	N.A.	N.A.	N.A.	N.A.	N.A.	N.A.
7	gi|183235819|ref|NW_001915315.1|	EHI_000130	calmodulin, putative	517	103.273	64.3129	-0.792362	0.244298	1	0.61208		N.A.	N.A.	N.A.	N.A.	N.A.	N.A.	N.A.	N.A.	N.A.	N.A.
8	gi|183235819|ref|NW_001915315.1|	EHI_000140	hypothetical protein	500	47.1302	73.9052	0.537569	0.44863	1	0.348111		N.A.	N.A.	N.A.	N.A.	N.A.	N.A.	N.A.	N.A.	N.A.	N.A.
9	gi|183231714|ref|NW_001914901.1|	EHI_000240	guanine nucleotide-binding protein subunit beta, putative	1115	53.8222	85.5643	0.557464	0.427736	1	0.368824		N.A.	N.A.	N.A.	N.A.	N.A.	N.A.	N.A.	N.A.	N.A.	N.A.
10	gi|183231714|ref|NW_001914901.1|	EHI_000250	hypothetical protein	701	57.5708	60.3679	-0.0417783	0.970961	1	0.0127981		N.A.	N.A.	N.A.	N.A.	N.A.	N.A.	N.A.	N.A.	N.A.	N.A.
11	gi|183231714|ref|NW_001914901.1|	EHI_000260	RNA recognition motif domain containing protein	1658	55.4182	80.0229	0.418953	0.561343	1	0.250772		N.A.	N.A.	N.A.	N.A.	N.A.	N.A.	N.A.	N.A.	N.A.	N.A.
12	gi|183231714|ref|NW_001914901.1|	EHI_000270	protein kinase domain containing protein	1084	32.0662	9.62024	-1.83329	0.0283002	0.790267	1.54821		N.A.	N.A.	N.A.	N.A.	N.A.	N.A.	N.A.	N.A.	N.A.	N.A.
13	gi|183231714|ref|NW_001914901.1|	EHI_000280	hypothetical protein	1193	35.028	28.3616	-0.413236	0.608379	1	0.215826		N.A.	N.A.	N.A.	N.A.	N.A.	N.A.	N.A.	N.A.	N.A.	N.A.
14	gi|183231714|ref|NW_001914901.1|	EHI_000290	hypothetical protein	1296	44.2741	36.0346	-0.406117	0.607644	1	0.216351		N.A.	N.A.	N.A.	N.A.	N.A.	N.A.	N.A.	N.A.	N.A.	N.A.
15	gi|183231714|ref|NW_001914901.1|	EHI_000300	N-ethylmaleimide-sensitive factor attachment protein, alpha, putative	678	63.7459	74.3138	0.110786	0.874837	1	0.058073		2.74996	0.0978492	1.07582	17.2843	13.0795	17.8272	13.75	2.64985	36.0704	34.6051
16	gi|183231714|ref|NW_001914901.1|	EHI_000410	alcohol dehydrogenase, putative	1083	52.8401	70.9799	0.314822	0.673535	1	0.17164		N.A.	N.A.	N.A.	N.A.	N.A.	N.A.	N.A.	N.A.	N.A.	N.A.
17	gi|183231714|ref|NW_001914901.1|	EHI_000420	hypothetical protein	681	43.7237	37.7561	-0.321028	0.681589	1	0.166478		N.A.	N.A.	N.A.	N.A.	N.A.	N.A.	N.A.	N.A.	N.A.	N.A.
18	gi|183231714|ref|NW_001914901.1|	EHI_000430	Rap/Ran GTPase-activating protein, putative	1713	39.2556	46.4302	0.13147	0.884243	1	0.0534286		N.A.	N.A.	N.A.	N.A.	N.A.	N.A.	N.A.	N.A.	N.A.	N.A.
19	gi|183231714|ref|NW_001914901.1|	EHI_000440	UDP-glucose pyrophosphorylase, putative	1425	35.2799	40.5812	0.0913501	0.956801	1	0.0191785		N.A.	N.A.	N.A.	N.A.	N.A.	N.A.	N.A.	N.A.	N.A.	N.A.
20	gi|183231714|ref|NW_001914901.1|	EHI_000450	pumilio family RNA-binding protein	1374	20.5362	6.61355	-1.72537	0.0607609	0.858815	1.21638		N.A.	N.A.	N.A.	N.A.	N.A.	N.A.	N.A.	N.A.	N.A.	N.A.
21	gi|183231714|ref|NW_001914901.1|	EHI_000460	hypothetical protein	765	25.258	12.4217	-1.12604	0.194879	1	0.710235		N.A.	N.A.	N.A.	N.A.	N.A.	N.A.	N.A.	N.A.	N.A.	N.A.
22	gi|183231714|ref|NW_001914901.1|	EHI_000470	hypothetical protein, conserved	2265	36.3125	27.6331	-0.502389	0.532467	1	0.273707		N.A.	N.A.	N.A.	N.A.	N.A.	N.A.	N.A.	N.A.	N.A.	N.A.
23	gi|183231714|ref|NW_001914901.1|	EHI_000480	dual specificity protein phosphatase, putative	1716	47.6916	73.1016	0.504782	0.493527	1	0.306689		N.A.	N.A.	N.A.	N.A.	N.A.	N.A.	N.A.	N.A.	N.A.	N.A.
24	gi|183231714|ref|NW_001914901.1|	EHI_000490	PRP38 family protein	573	29.0379	15.5949	-1.00118	0.225809	1	0.646258		N.A.	N.A.	N.A.	N.A.	N.A.	N.A.	N.A.	N.A.	N.A.	N.A.
25	gi|183231714|ref|NW_001914901.1|	EHI_000500	hypothetical protein	1095	30.7404	15.7519	-1.06872	0.180227	1	0.744181		N.A.	N.A.	N.A.	N.A.	N.A.	N.A.	N.A.	N.A.	N.A.	N.A.
26	gi|183231714|ref|NW_001914901.1|	EHI_000510	60S ribosomal protein L4, putative	1296	86.7535	125.946	0.426989	0.524476	1	0.280274		N.A.	N.A.	N.A.	N.A.	N.A.	N.A.	N.A.	N.A.	N.A.	N.A.
27	gi|183231714|ref|NW_001914901.1|	EHI_000520	WD domain containing protein	1230	41.6835	15.1443	-1.56286	0.0530512	0.842972	1.2753		N.A.	N.A.	N.A.	N.A.	N.A.	N.A.	N.A.	N.A.	N.A.	N.A.
28	gi|183231714|ref|NW_001914901.1|	EHI_000530	hypothetical protein	1824	25.951	10.2124	-1.44423	0.0986697	0.919544	1.00582		N.A.	N.A.	N.A.	N.A.	N.A.	N.A.	N.A.	N.A.	N.A.	N.A.
29	gi|183231714|ref|NW_001914901.1|	EHI_000540	hypothetical protein	819	42.0673	33.2627	-0.447603	0.54962	1	0.259937		N.A.	N.A.	N.A.	N.A.	N.A.	N.A.	N.A.	N.A.	N.A.	N.A.
30	gi|183231714|ref|NW_001914901.1|	EHI_000550	myb-like DNA-binding domain containing protein	717	52.0441	75.0407	0.41679	0.558671	1	0.252843		N.A.	N.A.	N.A.	N.A.	N.A.	N.A.	N.A.	N.A.	N.A.	N.A.
31	gi|183231714|ref|NW_001914901.1|	EHI_000560	hypothetical protein	525	49.1213	55.2364	0.0588171	0.967404	1	0.0143921		N.A.	N.A.	N.A.	N.A.	N.A.	N.A.	N.A.	N.A.	N.A.	N.A.
32	gi|183231714|ref|NW_001914901.1|	EHI_000570	hypothetical protein	714	43.3495	33.0212	-0.501272	0.518508	1	0.285245		N.A.	N.A.	N.A.	N.A.	N.A.	N.A.	N.A.	N.A.	N.A.	N.A.
33	gi|183231714|ref|NW_001914901.1|	EHI_000580	exosome complex exonuclease, putative	854	59.1381	91.6501	0.52085	0.442763	1	0.353829		N.A.	N.A.	N.A.	N.A.	N.A.	N.A.	N.A.	N.A.	N.A.	N.A.
34	gi|183231714|ref|NW_001914901.1|	EHI_000590	40S ribosomal protein S6, putative	801	55.3292	87.9028	0.556554	0.42488	1	0.371734		N.A.	N.A.	N.A.	N.A.	N.A.	N.A.	N.A.	N.A.	N.A.	N.A.
35	gi|183231714|ref|NW_001914901.1|	EHI_000600	hypothetical protein	2003	36.979	30.4459	-0.389318	0.627332	1	0.202503		N.A.	N.A.	N.A.	N.A.	N.A.	N.A.	N.A.	N.A.	N.A.	N.A.
36	gi|183231714|ref|NW_001914901.1|	EHI_000610	nucleotide binding protein 2, putative	822	61.0672	89.6562	0.442944	0.516857	1	0.28663		N.A.	N.A.	N.A.	N.A.	N.A.	N.A.	N.A.	N.A.	N.A.	N.A.
37	gi|183231714|ref|NW_001914901.1|	EHI_000620	hypothetical protein, conserved	753	45.4489	76.6214	0.64182	0.350224	1	0.455653		N.A.	N.A.	N.A.	N.A.	N.A.	N.A.	N.A.	N.A.	N.A.	N.A.
38	gi|183231714|ref|NW_001914901.1|	EHI_000630	hypothetical protein	998	28.8879	14.9924	-1.05011	0.184538	1	0.733914		N.A.	N.A.	N.A.	N.A.	N.A.	N.A.	N.A.	N.A.	N.A.	N.A.
39	gi|183231714|ref|NW_001914901.1|	EHI_000640	hypothetical protein, conserved	538	19.9529	6.11003	-1.796	0.0607609	0.858815	1.21638		N.A.	N.A.	N.A.	N.A.	N.A.	N.A.	N.A.	N.A.	N.A.	N.A.
40	gi|183231714|ref|NW_001914901.1|	EHI_000650	hypothetical protein	1446	50.7461	75.2802	0.457733	0.53254	1	0.273648		N.A.	N.A.	N.A.	N.A.	N.A.	N.A.	N.A.	N.A.	N.A.	N.A.
41	gi|183231714|ref|NW_001914901.1|	EHI_000660	hypothetical protein	1002	52.0101	79.791	0.506137	0.464369	1	0.333137		N.A.	N.A.	N.A.	N.A.	N.A.	N.A.	N.A.	N.A.	N.A.	N.A.
42	gi|183231714|ref|NW_001914901.1|	EHI_000670	hypothetical protein	825	37.579	45.5009	0.165159	0.841142	1	0.0751309		N.A.	N.A.	N.A.	N.A.	N.A.	N.A.	N.A.	N.A.	N.A.	N.A.
43	gi|183231714|ref|NW_001914901.1|	EHI_000680	hypothetical protein	768	38.2714	43.4416	0.0722757	0.959619	1	0.017901		N.A.	N.A.	N.A.	N.A.	N.A.	N.A.	N.A.	N.A.	N.A.	N.A.
44	gi|183231714|ref|NW_001914901.1|	EHI_000690	seryl-tRNA synthetase, putative	756	38.6761	86.9128	1.05549	0.124478	0.982036	0.904909		N.A.	N.A.	N.A.	N.A.	N.A.	N.A.	N.A.	N.A.	N.A.	N.A.
45	gi|183231714|ref|NW_001914901.1|	EHI_000700	hypothetical protein	1797	52.0987	62.4264	0.150268	0.850919	1	0.0701116		N.A.	N.A.	N.A.	N.A.	N.A.	N.A.	N.A.	N.A.	N.A.	N.A.
46	gi|183231714|ref|NW_001914901.1|	EHI_000710	hypothetical protein	2745	47.4116	57.6874	0.172296	0.807836	1	0.0926766		N.A.	N.A.	N.A.	N.A.	N.A.	N.A.	N.A.	N.A.	N.A.	N.A.
47	gi|183231714|ref|NW_001914901.1|	EHI_000720	MTA/SAH nucleosidase, putative	705	63.4435	79.9624	0.223147	0.76036	1	0.118981		N.A.	N.A.	N.A.	N.A.	N.A.	N.A.	N.A.	N.A.	N.A.	N.A.
48	gi|183231714|ref|NW_001914901.1|	EHI_000730	pyrophosphate-dependent phosphofructokinase	1641	51.7715	89.8776	0.684229	0.317683	1	0.498007		N.A.	N.A.	N.A.	N.A.	N.A.	N.A.	N.A.	N.A.	N.A.	N.A.
49	gi|183231714|ref|NW_001914901.1|	EHI_000740	hypothetical protein	1071	49.6377	54.1709	0.0157328	1	1	0		N.A.	N.A.	N.A.	N.A.	N.A.	N.A.	N.A.	N.A.	N.A.	N.A.
50	gi|183231714|ref|NW_001914901.1|	EHI_000750	TBP interacting protein, putative	705	41.5102	47.8327	0.0939587	0.925024	1	0.033847		N.A.	N.A.	N.A.	N.A.	N.A.	N.A.	N.A.	N.A.	N.A.	N.A.
51	gi|183231714|ref|NW_001914901.1|	EHI_000760	leucine rich repeat protein, BspA family	1203	26.1535	16.6462	-0.757534	0.3728	1	0.428524		N.A.	N.A.	N.A.	N.A.	N.A.	N.A.	N.A.	N.A.	N.A.	N.A.
52	gi|183231714|ref|NW_001914901.1|	EHI_000770	hypothetical protein	747	34.7967	11.7853	-1.66145	0.0384382	0.811646	1.41524		N.A.	N.A.	N.A.	N.A.	N.A.	N.A.	N.A.	N.A.	N.A.	N.A.
53	gi|183231714|ref|NW_001914901.1|	EHI_000780	chromodomain-helicase-DNA-binding protein, putative	4926	47.7033	68.0776	0.401898	0.577757	1	0.238255		N.A.	N.A.	N.A.	N.A.	N.A.	N.A.	N.A.	N.A.	N.A.	N.A.
54	gi|183231714|ref|NW_001914901.1|	EHI_000790	hypothetical protein	699	48.5212	39.6217	-0.40149	0.599938	1	0.221894		N.A.	N.A.	N.A.	N.A.	N.A.	N.A.	N.A.	N.A.	N.A.	N.A.
55	gi|183231714|ref|NW_001914901.1|	EHI_000800	hypothetical protein	585	50.2872	81.6712	0.588171	0.386026	1	0.413384		N.A.	N.A.	N.A.	N.A.	N.A.	N.A.	N.A.	N.A.	N.A.	N.A.
56	gi|183232279|ref|NW_001914925.1|	EHI_000900	ThiF family protein	1545	108.455	105.783	-0.146133	0.835595	1	0.0780044		N.A.	N.A.	N.A.	N.A.	N.A.	N.A.	N.A.	N.A.	N.A.	N.A.
57	gi|183232279|ref|NW_001914925.1|	EHI_000910	Sec1 family protein	1782	56.3237	16.9518	-1.83469	0.0149482	0.787449	1.82541		N.A.	N.A.	N.A.	N.A.	N.A.	N.A.	N.A.	N.A.	N.A.	N.A.
58	gi|183232279|ref|NW_001914925.1|	EHI_000920	MmpL efflux pump, putative	2340	41.6912	31.4704	-0.514277	0.4983	1	0.302509		N.A.	N.A.	N.A.	N.A.	N.A.	N.A.	N.A.	N.A.	N.A.	N.A.
59	gi|183232279|ref|NW_001914925.1|	EHI_000930	hypothetical protein, conserved protein	1746	31.0334	22.6465	-0.562181	0.509556	1	0.292808		N.A.	N.A.	N.A.	N.A.	N.A.	N.A.	N.A.	N.A.	N.A.	N.A.
60	gi|183232279|ref|NW_001914925.1|	EHI_001040	hypothetical protein	612	52.412	23.121	-1.28623	0.0820495	0.898578	1.08592		N.A.	N.A.	N.A.	N.A.	N.A.	N.A.	N.A.	N.A.	N.A.	N.A.
61	gi|183232279|ref|NW_001914925.1|	EHI_001050	sec 13 protein, putative	833	48.2025	74.8646	0.523771	0.455609	1	0.341407		N.A.	N.A.	N.A.	N.A.	N.A.	N.A.	N.A.	N.A.	N.A.	N.A.
62	gi|183232279|ref|NW_001914925.1|	EHI_001060	hypothetical protein	369	60.6759	65.9937	0.0108737	1	1	0		N.A.	N.A.	N.A.	N.A.	N.A.	N.A.	N.A.	N.A.	N.A.	N.A.
63	gi|183232279|ref|NW_001914925.1|	EHI_001070	LIM zinc finger domain containing protein	1164	55.7504	75.4054	0.324747	0.642719	1	0.191979		N.A.	N.A.	N.A.	N.A.	N.A.	N.A.	N.A.	N.A.	N.A.	N.A.
64	gi|183232279|ref|NW_001914925.1|	EHI_001080	hypothetical protein	2028	25.0798	14.4391	-0.900845	0.296347	1	0.5282		N.A.	N.A.	N.A.	N.A.	N.A.	N.A.	N.A.	N.A.	N.A.	N.A.
65	gi|183232279|ref|NW_001914925.1|	EHI_001090	hypothetical protein	1215	46.4263	41.4845	-0.271907	0.739035	1	0.131335		N.A.	N.A.	N.A.	N.A.	N.A.	N.A.	N.A.	N.A.	N.A.	N.A.
66	gi|183232279|ref|NW_001914925.1|	EHI_001100	hypothetical protein	1470	34.4607	26.2688	-0.499831	0.509264	1	0.293057		N.A.	N.A.	N.A.	N.A.	N.A.	N.A.	N.A.	N.A.	N.A.	N.A.
67	gi|183232279|ref|NW_001914925.1|	EHI_001110	hypothetical protein	1326	30.7822	10.6855	-1.62496	0.0475411	0.838002	1.32293		N.A.	N.A.	N.A.	N.A.	N.A.	N.A.	N.A.	N.A.	N.A.	N.A.
68	gi|183232279|ref|NW_001914925.1|	EHI_001120	hypothetical protein, conserved	734	30.8515	31.6581	-0.0727837	0.948376	1	0.0230194		N.A.	N.A.	N.A.	N.A.	N.A.	N.A.	N.A.	N.A.	N.A.	N.A.
69	gi|183232279|ref|NW_001914925.1|	EHI_001130	hypothetical protein	1473	36.2992	35.9754	-0.122812	0.910605	1	0.0406698		N.A.	N.A.	N.A.	N.A.	N.A.	N.A.	N.A.	N.A.	N.A.	N.A.
70	gi|183232279|ref|NW_001914925.1|	EHI_001140	hypothetical protein	1162	76.3241	95.0449	0.205858	0.775427	1	0.110459		N.A.	N.A.	N.A.	N.A.	N.A.	N.A.	N.A.	N.A.	N.A.	N.A.
71	gi|183232279|ref|NW_001914925.1|	EHI_001150	plasma membrane calcium-transporting ATPase 1, putative	2058	94.4603	125.423	0.298367	0.653117	1	0.185009		N.A.	N.A.	N.A.	N.A.	N.A.	N.A.	N.A.	N.A.	N.A.	N.A.
72	gi|183232279|ref|NW_001914925.1|	EHI_001160	plasma membrane calcium-transporting ATPase, putative	1132	54.0074	68.6251	0.234786	0.750421	1	0.124695		61.0053	54.0638	76.8186	75.8144	53.3161	103.423	62.4889	124.13	0.0764705	0
73	gi|183232279|ref|NW_001914925.1|	EHI_001170	hypothetical protein	1809	23.4818	8.55306	-1.55298	0.0806104	0.894863	1.09361		31.5184	19.8769	21.4277	32.1103	36.8637	38.8332	28.0574	34.5827	0	0.0975169
74	gi|183232279|ref|NW_001914925.1|	EHI_001180	hypothetical protein, conserved	804	56.8712	22.1581	-1.4648	0.0448953	0.826494	1.3478		N.A.	N.A.	N.A.	N.A.	N.A.	N.A.	N.A.	N.A.	N.A.	N.A.
75	gi|183235410|ref|NW_001915221.1|	EHI_001280	hypothetical protein	330	51.1173	35.2649	-0.64398	0.383213	1	0.41656		0	0	0	0	0.274973	10.2151	13.0483	0	0.289876	0
76	gi|183235410|ref|NW_001915221.1|	EHI_001290	P-glycoprotein-2, putative	1120	58.5567	79.7677	0.335046	0.635757	1	0.196709		N.A.	N.A.	N.A.	N.A.	N.A.	N.A.	N.A.	N.A.	N.A.	N.A.
77	gi|183235410|ref|NW_001915221.1|	EHI_001400	RAD23 protein, putative	1037	73.7677	111.038	0.479015	0.483125	1	0.315941		N.A.	N.A.	N.A.	N.A.	N.A.	N.A.	N.A.	N.A.	N.A.	N.A.
78	gi|183235410|ref|NW_001915221.1|	EHI_001410	hypothetical protein, conserved	1461	64.3952	126.735	0.865262	0.196969	1	0.705603		N.A.	N.A.	N.A.	N.A.	N.A.	N.A.	N.A.	N.A.	N.A.	N.A.
79	gi|183235410|ref|NW_001915221.1|	EHI_001420	peroxiredoxin	690	78.8614	97.4166	0.194259	0.782477	1	0.106529		N.A.	N.A.	N.A.	N.A.	N.A.	N.A.	N.A.	N.A.	N.A.	N.A.
80	gi|183235410|ref|NW_001915221.1|	EHI_001430	helicase domain-containing protein	2280	41.757	60.9099	0.433269	0.530844	1	0.275033		N.A.	N.A.	N.A.	N.A.	N.A.	N.A.	N.A.	N.A.	N.A.	N.A.
81	gi|183235804|ref|NW_001915310.1|	EHI_001630	tyrosine kinase, putative	1874	32.5689	24.8801	-0.496625	0.535248	1	0.271445		N.A.	N.A.	N.A.	N.A.	N.A.	N.A.	N.A.	N.A.	N.A.	N.A.
82	gi|183233489|ref|NW_001914995.1|	EHI_001730	hypothetical protein	705	14.3564	3.08166	-2.28274	0.0436657	0.826494	1.35986		0.341244	0.188204	0.147802	0.410429	1.20754	18.5625	21.8553	0.364052	38.8262	56.3005
83	gi|183233489|ref|NW_001914995.1|	EHI_001740	hypothetical protein	657	23.8859	9.46034	-1.43409	0.0972864	0.919544	1.01195		N.A.	N.A.	N.A.	N.A.	N.A.	N.A.	N.A.	N.A.	N.A.	N.A.
84	gi|183233489|ref|NW_001914995.1|	EHI_001750	hypothetical protein	2916	250.52	33.1516	-3.02315	2.03674e-05	0.0413763	4.69106		N.A.	N.A.	N.A.	N.A.	N.A.	N.A.	N.A.	N.A.	N.A.	N.A.
85	gi|183233489|ref|NW_001914995.1|	EHI_001760	importin, putative	2943	35.0596	20.638	-0.870714	0.28252	1	0.548951		N.A.	N.A.	N.A.	N.A.	N.A.	N.A.	N.A.	N.A.	N.A.	N.A.
86	gi|183233489|ref|NW_001914995.1|	EHI_001770	sodium/calcium exchanger protein, putative	1542	36.3158	31.4375	-0.317247	0.67519	1	0.170574		N.A.	N.A.	N.A.	N.A.	N.A.	N.A.	N.A.	N.A.	N.A.	N.A.
87	gi|183233489|ref|NW_001914995.1|	EHI_001780	hypothetical protein	648	35.8926	13.3818	-1.52463	0.0621634	0.859303	1.20647		N.A.	N.A.	N.A.	N.A.	N.A.	N.A.	N.A.	N.A.	N.A.	N.A.
88	gi|183233489|ref|NW_001914995.1|	EHI_001790	hypothetical protein	1506	59.8575	40.8949	-0.658248	0.351042	1	0.454641		N.A.	N.A.	N.A.	N.A.	N.A.	N.A.	N.A.	N.A.	N.A.	N.A.
89	gi|183233489|ref|NW_001914995.1|	EHI_001800	hypothetical protein	834	57.553	23.0373	-1.42614	0.0502676	0.842972	1.29871		N.A.	N.A.	N.A.	N.A.	N.A.	N.A.	N.A.	N.A.	N.A.	N.A.
90	gi|183233489|ref|NW_001914995.1|	EHI_001810	hypothetical protein	489	122.201	133.441	0.0166226	1	1	0		N.A.	N.A.	N.A.	N.A.	N.A.	N.A.	N.A.	N.A.	N.A.	N.A.
91	gi|183233489|ref|NW_001914995.1|	EHI_001820	hypothetical protein	558	56.8886	81.5941	0.409261	0.547916	1	0.261286		0	27.4641	0	17.6308	6.22976	19.7067	14.6186	16.2135	42.4872	35.7242
92	gi|183233489|ref|NW_001914995.1|	EHI_001830	hypothetical protein	1263	87.543	142.609	0.593026	0.373127	1	0.428143		N.A.	N.A.	N.A.	N.A.	N.A.	N.A.	N.A.	N.A.	N.A.	N.A.
93	gi|183233489|ref|NW_001914995.1|	EHI_001840	hypothetical protein, conserved	903	106.99	138.29	0.259643	0.699	1	0.155523		N.A.	N.A.	N.A.	N.A.	N.A.	N.A.	N.A.	N.A.	N.A.	N.A.
94	gi|183233489|ref|NW_001914995.1|	EHI_001850	H/ACA ribonucleoprotein complex subunit 2-like protein, putative	420	50.2654	77.142	0.506619	0.469107	1	0.328728		N.A.	N.A.	N.A.	N.A.	N.A.	N.A.	N.A.	N.A.	N.A.	N.A.
95	gi|183233489|ref|NW_001914995.1|	EHI_001860	hypothetical protein	435	34.607	30.6179	-0.2859	0.708815	1	0.149467		N.A.	N.A.	N.A.	N.A.	N.A.	N.A.	N.A.	N.A.	N.A.	N.A.
96	gi|183233489|ref|NW_001914995.1|	EHI_001870	Rab family GTPase	615	42.4315	50.7778	0.14835	0.8564	1	0.0673232		N.A.	N.A.	N.A.	N.A.	N.A.	N.A.	N.A.	N.A.	N.A.	N.A.
97	gi|183233489|ref|NW_001914995.1|	EHI_001880	hypothetical protein, conserved	948	32.9998	11.8373	-1.57894	0.0502673	0.842972	1.29871		N.A.	N.A.	N.A.	N.A.	N.A.	N.A.	N.A.	N.A.	N.A.	N.A.
98	gi|183233489|ref|NW_001914995.1|	EHI_001890	hypothetical protein	594	29.3451	10.7181	-1.55191	0.0634883	0.859303	1.19731		N.A.	N.A.	N.A.	N.A.	N.A.	N.A.	N.A.	N.A.	N.A.	N.A.
99	gi|183233489|ref|NW_001914995.1|	EHI_001900	hypothetical protein	1005	58.8994	24.2117	-1.38809	0.055864	0.845824	1.25287		N.A.	N.A.	N.A.	N.A.	N.A.	N.A.	N.A.	N.A.	N.A.	N.A.
100	gi|183233489|ref|NW_001914995.1|	EHI_001910	Ras GTPase-activating protein, putative	1281	50.3392	63.9464	0.234354	0.734902	1	0.13377		N.A.	N.A.	N.A.	N.A.	N.A.	N.A.	N.A.	N.A.	N.A.	N.A.
101	gi|183233489|ref|NW_001914995.1|	EHI_001920	hypothetical protein	1463	43.1335	62.0347	0.412954	0.569188	1	0.244744		N.A.	N.A.	N.A.	N.A.	N.A.	N.A.	N.A.	N.A.	N.A.	N.A.
102	gi|183233489|ref|NW_001914995.1|	EHI_001930	pyridine nucleotide transhydrogenase beta subunit, putative	1389	33.5446	14.4172	-1.32084	0.102219	0.919544	0.990468		N.A.	N.A.	N.A.	N.A.	N.A.	N.A.	N.A.	N.A.	N.A.	N.A.
103	gi|183233489|ref|NW_001914995.1|	EHI_001940	hypothetical protein	636	57.8285	36.4174	-0.775326	0.280547	1	0.551994		N.A.	N.A.	N.A.	N.A.	N.A.	N.A.	N.A.	N.A.	N.A.	N.A.
104	gi|183233489|ref|NW_001914995.1|	EHI_001950	heat shock protein 70 family	1983	51.1173	72.8239	0.399468	0.573683	1	0.241328		N.A.	N.A.	N.A.	N.A.	N.A.	N.A.	N.A.	N.A.	N.A.	N.A.
105	gi|183233489|ref|NW_001914995.1|	EHI_001960	WD domain containing protein	2655	34.6558	16.6363	-1.16286	0.142301	1	0.846791		N.A.	N.A.	N.A.	N.A.	N.A.	N.A.	N.A.	N.A.	N.A.	N.A.
106	gi|183233489|ref|NW_001914995.1|	EHI_001970	hypothetical protein	1935	31.1723	9.58753	-1.7975	0.0328814	0.798644	1.48305		N.A.	N.A.	N.A.	N.A.	N.A.	N.A.	N.A.	N.A.	N.A.	N.A.
107	gi|183233489|ref|NW_001914995.1|	EHI_001980	hypothetical protein	852	32.7583	20.2445	-0.800707	0.293402	1	0.532538		N.A.	N.A.	N.A.	N.A.	N.A.	N.A.	N.A.	N.A.	N.A.	N.A.
108	gi|183233489|ref|NW_001914995.1|	EHI_001990	alpha-1,3-mannosyltransferase ALG2, putative	1194	41.4419	38.1952	-0.227293	0.795649	1	0.0992784		N.A.	N.A.	N.A.	N.A.	N.A.	N.A.	N.A.	N.A.	N.A.	N.A.
109	gi|183233489|ref|NW_001914995.1|	EHI_002000	hypothetical protein, conserved	1053	29.9034	24.8304	-0.376781	0.666046	1	0.176496		N.A.	N.A.	N.A.	N.A.	N.A.	N.A.	N.A.	N.A.	N.A.	N.A.
110	gi|183233489|ref|NW_001914995.1|	EHI_002010	mannose-6-phosphate isomerase, putative	726	42.7034	16.4719	-1.47739	0.0609815	0.858815	1.2148		N.A.	N.A.	N.A.	N.A.	N.A.	N.A.	N.A.	N.A.	N.A.	N.A.
111	gi|183234249|ref|NW_001915060.1|	EHI_002110	hypothetical protein	450	242.239	283.757	0.117854	0.861146	1	0.0649232		N.A.	N.A.	N.A.	N.A.	N.A.	N.A.	N.A.	N.A.	N.A.	N.A.
112	gi|183234249|ref|NW_001915060.1|	EHI_002120	leucine rich repeat protein, BspA family	642	92.8393	33.2227	-1.58912	0.0242414	0.787449	1.61544		N.A.	N.A.	N.A.	N.A.	N.A.	N.A.	N.A.	N.A.	N.A.	N.A.
113	gi|183234249|ref|NW_001915060.1|	EHI_002130	phenylalanyl-tRNA synthetase beta subunit, putative	1842	79.4927	77.0035	-0.15596	0.823148	1	0.0845222		N.A.	N.A.	N.A.	N.A.	N.A.	N.A.	N.A.	N.A.	N.A.	N.A.
114	gi|183234249|ref|NW_001915060.1|	EHI_002140	hypothetical protein, conserved	630	51.1173	59.1647	0.100385	0.907265	1	0.0422659		N.A.	N.A.	N.A.	N.A.	N.A.	N.A.	N.A.	N.A.	N.A.	N.A.
115	gi|183234249|ref|NW_001915060.1|	EHI_002150	hypothetical protein	3051	49.467	43.7715	-0.286016	0.717105	1	0.144417		N.A.	N.A.	N.A.	N.A.	N.A.	N.A.	N.A.	N.A.	N.A.	N.A.
116	gi|183234249|ref|NW_001915060.1|	EHI_002160	transketolase, putative	1986	45.3004	48.7708	-0.00380475	1	1	0		N.A.	N.A.	N.A.	N.A.	N.A.	N.A.	N.A.	N.A.	N.A.	N.A.
117	gi|183234249|ref|NW_001915060.1|	EHI_002170	hypothetical protein	523	31.7162	13.6181	-1.32178	0.101546	0.919544	0.993336		N.A.	N.A.	N.A.	N.A.	N.A.	N.A.	N.A.	N.A.	N.A.	N.A.
118	gi|183234249|ref|NW_001915060.1|	EHI_002180	phosducin-like protein	666	67.5808	116.302	0.671919	0.313563	1	0.503675		N.A.	N.A.	N.A.	N.A.	N.A.	N.A.	N.A.	N.A.	N.A.	N.A.
119	gi|183234249|ref|NW_001915060.1|	EHI_002190	hypothetical protein	1689	91.6571	105.768	0.0961503	0.892396	1	0.0494426		N.A.	N.A.	N.A.	N.A.	N.A.	N.A.	N.A.	N.A.	N.A.	N.A.
120	gi|183234249|ref|NW_001915060.1|	EHI_002200	hypothetical protein, conserved	1455	79.1177	103.445	0.276094	0.678986	1	0.168139		N.A.	N.A.	N.A.	N.A.	N.A.	N.A.	N.A.	N.A.	N.A.	N.A.
121	gi|183234249|ref|NW_001915060.1|	EHI_002210	hypothetical protein	1580	55.7923	56.5442	-0.0907954	0.908776	1	0.0415432		N.A.	N.A.	N.A.	N.A.	N.A.	N.A.	N.A.	N.A.	N.A.	N.A.
122	gi|183234249|ref|NW_001915060.1|	EHI_002220	hypothetical protein	423	69.4857	78.0241	0.0567951	0.952641	1	0.0210708		N.A.	N.A.	N.A.	N.A.	N.A.	N.A.	N.A.	N.A.	N.A.	N.A.
123	gi|183234249|ref|NW_001915060.1|	EHI_002230	hypothetical protein	354	22.7429	13.4485	-0.862034	0.312095	1	0.505714		N.A.	N.A.	N.A.	N.A.	N.A.	N.A.	N.A.	N.A.	N.A.	N.A.
124	gi|183234249|ref|NW_001915060.1|	EHI_002240	hypothetical protein	465	140.05	128.709	-0.231931	0.737468	1	0.132257		N.A.	N.A.	N.A.	N.A.	N.A.	N.A.	N.A.	N.A.	N.A.	N.A.
125	gi|183234249|ref|NW_001915060.1|	EHI_002250	hypothetical protein	1188	111.765	53.6225	-1.16794	0.0879814	0.912868	1.05561		N.A.	N.A.	N.A.	N.A.	N.A.	N.A.	N.A.	N.A.	N.A.	N.A.
126	gi|183235465|ref|NW_001915232.1|	EHI_002350	hypothetical protein	2279	38.7137	41.796	0.000208671	1	1	0		N.A.	N.A.	N.A.	N.A.	N.A.	N.A.	N.A.	N.A.	N.A.	N.A.
127	gi|183235846|ref|NW_001915324.1|	EHI_002560	heat shock protein 70, putative	1674	42.3382	37.8064	-0.272788	0.716719	1	0.144651		N.A.	N.A.	N.A.	N.A.	N.A.	N.A.	N.A.	N.A.	N.A.	N.A.
128	gi|183235846|ref|NW_001915324.1|	EHI_002670	hypothetical protein, conserved	612	33.7441	22.5345	-0.689659	0.399589	1	0.398387		N.A.	N.A.	N.A.	N.A.	N.A.	N.A.	N.A.	N.A.	N.A.	N.A.
129	gi|183235846|ref|NW_001915324.1|	EHI_002780	hypothetical protein	558	40.9946	35.4477	-0.319005	0.667729	1	0.1754		N.A.	N.A.	N.A.	N.A.	N.A.	N.A.	N.A.	N.A.	N.A.	N.A.
130	gi|183235846|ref|NW_001915324.1|	EHI_002790	protein kinase, putative	1425	34.6342	13.0586	-1.50824	0.0702151	0.881867	1.15357		N.A.	N.A.	N.A.	N.A.	N.A.	N.A.	N.A.	N.A.	N.A.	N.A.
131	gi|183234816|ref|NW_001915124.1|	EHI_002990	vacuolar protein sorting 35	2274	71.888	70.691	-0.134299	0.854892	1	0.0680885		N.A.	N.A.	N.A.	N.A.	N.A.	N.A.	N.A.	N.A.	N.A.	N.A.
132	gi|183234816|ref|NW_001915124.1|	EHI_003000	hypothetical protein, conserved	807	72.3054	59.9063	-0.38098	0.600885	1	0.221208		N.A.	N.A.	N.A.	N.A.	N.A.	N.A.	N.A.	N.A.	N.A.	N.A.
133	gi|183234816|ref|NW_001915124.1|	EHI_003010	ubiquitin-conjugating enzyme family protein	558	54.9649	66.1556	0.156717	0.83091	1	0.080446		N.A.	N.A.	N.A.	N.A.	N.A.	N.A.	N.A.	N.A.	N.A.	N.A.
134	gi|183234816|ref|NW_001915124.1|	EHI_003020	Rab family GTPase	570	51.1173	72.3196	0.38946	0.573683	1	0.241328		N.A.	N.A.	N.A.	N.A.	N.A.	N.A.	N.A.	N.A.	N.A.	N.A.
135	gi|183234816|ref|NW_001915124.1|	EHI_003030	hypothetical protein	747	46.7036	37.6574	-0.419657	0.554688	1	0.255951		N.A.	N.A.	N.A.	N.A.	N.A.	N.A.	N.A.	N.A.	N.A.	N.A.
136	gi|183234816|ref|NW_001915124.1|	EHI_003040	hypothetical protein	1737	57.724	68.9332	0.145428	0.86392	1	0.0635267		N.A.	N.A.	N.A.	N.A.	N.A.	N.A.	N.A.	N.A.	N.A.	N.A.
137	gi|183235166|ref|NW_001915173.1|	EHI_003250	hypothetical protein	1668	42.9502	12.6852	-1.85918	0.0173386	0.787449	1.76099		N.A.	N.A.	N.A.	N.A.	N.A.	N.A.	N.A.	N.A.	N.A.	N.A.
138	gi|183235166|ref|NW_001915173.1|	EHI_003260	hypothetical protein	783	106.25	84.8568	-0.434093	0.531034	1	0.274878		N.A.	N.A.	N.A.	N.A.	N.A.	N.A.	N.A.	N.A.	N.A.	N.A.
139	gi|183235166|ref|NW_001915173.1|	EHI_003270	hypothetical protein	1650	41.5909	16.0066	-1.48043	0.0530512	0.842972	1.2753		N.A.	N.A.	N.A.	N.A.	N.A.	N.A.	N.A.	N.A.	N.A.	N.A.
140	gi|183235166|ref|NW_001915173.1|	EHI_003380	leucine rich repeat protein, BspA family	852	29.3985	4.50124	-2.78254	0.00289605	0.573984	2.53819		N.A.	N.A.	N.A.	N.A.	N.A.	N.A.	N.A.	N.A.	N.A.	N.A.
141	gi|183235286|ref|NW_001915194.1|	EHI_003580	hypothetical protein	993	28.7245	10.0072	-1.61899	0.0634883	0.859303	1.19731		N.A.	N.A.	N.A.	N.A.	N.A.	N.A.	N.A.	N.A.	N.A.	N.A.
142	gi|183235286|ref|NW_001915194.1|	EHI_003590	hypothetical protein	353	16.2909	7.76014	-1.16691	0.19759	1	0.704235		N.A.	N.A.	N.A.	N.A.	N.A.	N.A.	N.A.	N.A.	N.A.	N.A.
143	gi|183236338|ref|NW_001915514.1|	EHI_003690	hypothetical protein	1583	42.1726	29.4179	-0.627678	0.39	1	0.408935		N.A.	N.A.	N.A.	N.A.	N.A.	N.A.	N.A.	N.A.	N.A.	N.A.
144	gi|183236479|ref|NW_001915586.1|	EHI_003790	leucine rich repeat protein, BspA family	483	30.3741	8.64413	-1.90756	0.0253981	0.787449	1.5952		N.A.	N.A.	N.A.	N.A.	N.A.	N.A.	N.A.	N.A.	N.A.	N.A.
145	gi|183234718|ref|NW_001915112.1|	EHI_003890	cyclin, putative	966	44.0001	36.8647	-0.364445	0.607644	1	0.216351		N.A.	N.A.	N.A.	N.A.	N.A.	N.A.	N.A.	N.A.	N.A.	N.A.
146	gi|183234718|ref|NW_001915112.1|	EHI_003900	protein kinase domain containing protein	1371	30.1633	26.5121	-0.295151	0.723418	1	0.140611		N.A.	N.A.	N.A.	N.A.	N.A.	N.A.	N.A.	N.A.	N.A.	N.A.
147	gi|183234718|ref|NW_001915112.1|	EHI_003910	hypothetical protein, conserved	1017	35.561	12.8175	-1.57282	0.0464693	0.835419	1.33283		N.A.	N.A.	N.A.	N.A.	N.A.	N.A.	N.A.	N.A.	N.A.	N.A.
148	gi|183234718|ref|NW_001915112.1|	EHI_003920	hypothetical protein, conserved domain containing	2162	34.7087	17.6161	-1.08311	0.172897	1	0.762212		N.A.	N.A.	N.A.	N.A.	N.A.	N.A.	N.A.	N.A.	N.A.	N.A.
149	gi|183234718|ref|NW_001915112.1|	EHI_003930	I/LWEQ domain protein	2988	45.6344	50.056	0.023051	1	1	0		N.A.	N.A.	N.A.	N.A.	N.A.	N.A.	N.A.	N.A.	N.A.	N.A.
150	gi|183234718|ref|NW_001915112.1|	EHI_003940	40S ribosomal protein S4, putative	1183	71.642	97.8771	0.339346	0.617608	1	0.209287		N.A.	N.A.	N.A.	N.A.	N.A.	N.A.	N.A.	N.A.	N.A.	N.A.
151	gi|183234718|ref|NW_001915112.1|	EHI_003950	hypothetical protein	693	47.798	48.3884	-0.0923611	0.930613	1	0.0312311		N.A.	N.A.	N.A.	N.A.	N.A.	N.A.	N.A.	N.A.	N.A.	N.A.
152	gi|183236183|ref|NW_001915449.1|	EHI_004050	hypothetical protein	699	52.7627	36.1082	-0.655613	0.371748	1	0.429751		N.A.	N.A.	N.A.	N.A.	N.A.	N.A.	N.A.	N.A.	N.A.	N.A.
153	gi|183236183|ref|NW_001915449.1|	EHI_004060	hypothetical protein	627	86.9076	17.6867	-2.39858	0.00129386	0.362549	2.88811		N.A.	N.A.	N.A.	N.A.	N.A.	N.A.	N.A.	N.A.	N.A.	N.A.
154	gi|183236183|ref|NW_001915449.1|	EHI_004070	hypothetical protein	624	65.2483	12.5038	-2.48165	0.00140686	0.366828	2.85175		N.A.	N.A.	N.A.	N.A.	N.A.	N.A.	N.A.	N.A.	N.A.	N.A.
155	gi|183231574|ref|NW_001914896.1|	EHI_004170	LIM zinc finger domain containing protein	516	74.1003	97.5716	0.28625	0.679536	1	0.167787		N.A.	N.A.	N.A.	N.A.	N.A.	N.A.	N.A.	N.A.	N.A.	N.A.
156	gi|183231574|ref|NW_001914896.1|	EHI_004180	hypothetical protein	5268	41.1714	14.2084	-1.6363	0.040655	0.812837	1.39089		N.A.	N.A.	N.A.	N.A.	N.A.	N.A.	N.A.	N.A.	N.A.	N.A.
157	gi|183231574|ref|NW_001914896.1|	EHI_004190	Nuclear valosin-containing protein, putative	2191	69.5602	64.3498	-0.222222	0.770602	1	0.11317		N.A.	N.A.	N.A.	N.A.	N.A.	N.A.	N.A.	N.A.	N.A.	N.A.
158	gi|183231574|ref|NW_001914896.1|	EHI_004200	40S ribosomal protein S27, putative	310	117.735	115.545	-0.137244	0.847593	1	0.0718127		N.A.	N.A.	N.A.	N.A.	N.A.	N.A.	N.A.	N.A.	N.A.	N.A.
159	gi|183231574|ref|NW_001914896.1|	EHI_004210	hypothetical protein, conserved domain containing	1630	67.409	42.4662	-0.775105	0.274388	1	0.561634		N.A.	N.A.	N.A.	N.A.	N.A.	N.A.	N.A.	N.A.	N.A.	N.A.
160	gi|183231574|ref|NW_001914896.1|	EHI_004220	hypothetical protein	927	62.5594	45.8338	-0.557818	0.430334	1	0.366195		N.A.	N.A.	N.A.	N.A.	N.A.	N.A.	N.A.	N.A.	N.A.	N.A.
161	gi|183231574|ref|NW_001914896.1|	EHI_004230	guanine nucleotide regulatory protein, putative	1467	77.4252	95.3739	0.190205	0.777826	1	0.109117		N.A.	N.A.	N.A.	N.A.	N.A.	N.A.	N.A.	N.A.	N.A.	N.A.
162	gi|183231574|ref|NW_001914896.1|	EHI_004340	serine-threonine-isoleucine rich protein, putative	7095	51.6721	30.3016	-0.877488	0.221313	1	0.654992		N.A.	N.A.	N.A.	N.A.	N.A.	N.A.	N.A.	N.A.	N.A.	N.A.
163	gi|183231574|ref|NW_001914896.1|	EHI_004350	hypothetical protein	1665	61.4943	62.2128	-0.0933627	0.916899	1	0.0376785		N.A.	N.A.	N.A.	N.A.	N.A.	N.A.	N.A.	N.A.	N.A.	N.A.
164	gi|183231574|ref|NW_001914896.1|	EHI_004360	leucine rich repeat protein, BspA family	1770	66.568	34.0054	-1.07648	0.135311	0.984363	0.868669		N.A.	N.A.	N.A.	N.A.	N.A.	N.A.	N.A.	N.A.	N.A.	N.A.
165	gi|183231574|ref|NW_001914896.1|	EHI_004370	hypothetical protein	1066	56.512	29.2063	-1.05926	0.139597	0.994184	0.855125		N.A.	N.A.	N.A.	N.A.	N.A.	N.A.	N.A.	N.A.	N.A.	N.A.
166	gi|183231574|ref|NW_001914896.1|	EHI_004380	Rab family GTPase	612	89.4971	100.14	0.0517194	0.962601	1	0.0165536		N.A.	N.A.	N.A.	N.A.	N.A.	N.A.	N.A.	N.A.	N.A.	N.A.
167	gi|183231574|ref|NW_001914896.1|	EHI_004390	calcium-dependent protein kinase, putative	1308	74.5852	82.5005	0.0351465	0.977591	1	0.00984281		N.A.	N.A.	N.A.	N.A.	N.A.	N.A.	N.A.	N.A.	N.A.	N.A.
168	gi|183231574|ref|NW_001914896.1|	EHI_004400	hypothetical protein	522	149.337	183.454	0.186397	0.773965	1	0.111279		N.A.	N.A.	N.A.	N.A.	N.A.	N.A.	N.A.	N.A.	N.A.	N.A.
169	gi|183231574|ref|NW_001914896.1|	EHI_004410	hypothetical protein	744	47.6477	48.7279	-0.0777658	0.930613	1	0.0312311		N.A.	N.A.	N.A.	N.A.	N.A.	N.A.	N.A.	N.A.	N.A.	N.A.
170	gi|183231574|ref|NW_001914896.1|	EHI_004420	hypothetical protein	1458	92.7334	27.2495	-1.87219	0.00845535	0.787449	2.07287		N.A.	N.A.	N.A.	N.A.	N.A.	N.A.	N.A.	N.A.	N.A.	N.A.
171	gi|183231574|ref|NW_001914896.1|	EHI_004430	hypothetical protein	1047	74.064	94.4776	0.24053	0.733053	1	0.134865		N.A.	N.A.	N.A.	N.A.	N.A.	N.A.	N.A.	N.A.	N.A.	N.A.
172	gi|183231574|ref|NW_001914896.1|	EHI_004440	hypothetical protein	1083	75.6612	94.2677	0.206593	0.775427	1	0.110459		N.A.	N.A.	N.A.	N.A.	N.A.	N.A.	N.A.	N.A.	N.A.	N.A.
173	gi|183231574|ref|NW_001914896.1|	EHI_004450	hypothetical protein	1374	71.6349	70.8103	-0.126793	0.878097	1	0.0564575		N.A.	N.A.	N.A.	N.A.	N.A.	N.A.	N.A.	N.A.	N.A.	N.A.
174	gi|183231574|ref|NW_001914896.1|	EHI_004460	hypothetical protein	753	68.2243	45.4108	-0.695983	0.327144	1	0.485261		N.A.	N.A.	N.A.	N.A.	N.A.	N.A.	N.A.	N.A.	N.A.	N.A.
175	gi|183231574|ref|NW_001914896.1|	EHI_004470	protein kinase, putative	1278	62.9767	39.5577	-0.779196	0.277251	1	0.557127		N.A.	N.A.	N.A.	N.A.	N.A.	N.A.	N.A.	N.A.	N.A.	N.A.
176	gi|183231574|ref|NW_001914896.1|	EHI_004480	hypothetical protein	411	80.4072	39.0249	-1.15061	0.0959499	0.919544	1.01796		N.A.	N.A.	N.A.	N.A.	N.A.	N.A.	N.A.	N.A.	N.A.	N.A.
177	gi|183231574|ref|NW_001914896.1|	EHI_004490	thioredoxin, putative	312	75.3653	84.4687	0.0541203	0.955991	1	0.0195464		N.A.	N.A.	N.A.	N.A.	N.A.	N.A.	N.A.	N.A.	N.A.	N.A.
178	gi|183231574|ref|NW_001914896.1|	EHI_004500	hypothetical protein	2930	37.9367	13.6177	-1.57931	0.0488223	0.842972	1.31138		N.A.	N.A.	N.A.	N.A.	N.A.	N.A.	N.A.	N.A.	N.A.	N.A.
179	gi|183231574|ref|NW_001914896.1|	EHI_004510	peptidase, C54 family	1047	69.9141	69.3967	-0.12081	0.876488	1	0.0572539		N.A.	N.A.	N.A.	N.A.	N.A.	N.A.	N.A.	N.A.	N.A.	N.A.
180	gi|183231574|ref|NW_001914896.1|	EHI_004520	hypothetical protein	594	70.4369	48.4702	-0.648148	0.365701	1	0.436873		N.A.	N.A.	N.A.	N.A.	N.A.	N.A.	N.A.	N.A.	N.A.	N.A.
181	gi|183231574|ref|NW_001914896.1|	EHI_004530	hypothetical protein, conserved	600	90.6055	122.231	0.321244	0.627805	1	0.202175		N.A.	N.A.	N.A.	N.A.	N.A.	N.A.	N.A.	N.A.	N.A.	N.A.
182	gi|183231574|ref|NW_001914896.1|	EHI_004540	hypothetical protein	940	23.1659	27.3531	0.128748	0.937966	1	0.0278129		N.A.	N.A.	N.A.	N.A.	N.A.	N.A.	N.A.	N.A.	N.A.	N.A.
183	gi|183231574|ref|NW_001914896.1|	EHI_004550	hypothetical protein	1233	115.771	98.8416	-0.337993	0.617601	1	0.209292		N.A.	N.A.	N.A.	N.A.	N.A.	N.A.	N.A.	N.A.	N.A.	N.A.
184	gi|183231574|ref|NW_001914896.1|	EHI_004560	hypothetical protein	366	93.9944	113.971	0.167505	0.813723	1	0.0895235		N.A.	N.A.	N.A.	N.A.	N.A.	N.A.	N.A.	N.A.	N.A.	N.A.
185	gi|183231574|ref|NW_001914896.1|	EHI_004570	ser/thr protein phosphatase 5, putative	1032	99.3123	107.109	-0.00127181	1	1	0		N.A.	N.A.	N.A.	N.A.	N.A.	N.A.	N.A.	N.A.	N.A.	N.A.
186	gi|183231574|ref|NW_001914896.1|	EHI_004580	hypothetical protein	628	106.711	41.4539	-1.47156	0.0328272	0.798644	1.48377		N.A.	N.A.	N.A.	N.A.	N.A.	N.A.	N.A.	N.A.	N.A.	N.A.
187	gi|183231574|ref|NW_001914896.1|	EHI_004590	coatomer complex subunit, putative	2403	85.5997	74.8994	-0.30249	0.661908	1	0.179202		N.A.	N.A.	N.A.	N.A.	N.A.	N.A.	N.A.	N.A.	N.A.	N.A.
188	gi|183231574|ref|NW_001914896.1|	EHI_004600	hydroxylamine reductase, putative	1620	90.8753	98.0397	-0.000830974	1	1	0		N.A.	N.A.	N.A.	N.A.	N.A.	N.A.	N.A.	N.A.	N.A.	N.A.
189	gi|183231574|ref|NW_001914896.1|	EHI_004610	phosphoribulokinase /uridine kinase family protein	1740	73.3122	70.1498	-0.173623	0.832102	1	0.0798234		N.A.	N.A.	N.A.	N.A.	N.A.	N.A.	N.A.	N.A.	N.A.	N.A.
190	gi|183231574|ref|NW_001914896.1|	EHI_004620	hypothetical protein, conserved	783	81.0174	64.0588	-0.448365	0.52841	1	0.277029		N.A.	N.A.	N.A.	N.A.	N.A.	N.A.	N.A.	N.A.	N.A.	N.A.
191	gi|183231574|ref|NW_001914896.1|	EHI_004630	hypothetical protein	954	74.9078	74.5379	-0.117256	0.884134	1	0.053482		N.A.	N.A.	N.A.	N.A.	N.A.	N.A.	N.A.	N.A.	N.A.	N.A.
192	gi|183231574|ref|NW_001914896.1|	EHI_004640	Vesicle-fusing ATPase, putative	2211	75.6125	81.5061	-0.0020243	1	1	0		N.A.	N.A.	N.A.	N.A.	N.A.	N.A.	N.A.	N.A.	N.A.	N.A.
193	gi|183231958|ref|NW_001914910.1|	EHI_004740	hypothetical protein	715	48.0789	52.7653	0.0238148	1	1	0		N.A.	N.A.	N.A.	N.A.	N.A.	N.A.	N.A.	N.A.	N.A.	N.A.
194	gi|183231958|ref|NW_001914910.1|	EHI_004750	signal recognition particle protein SRP54, putative	1464	71.2465	144.102	0.904759	0.171231	1	0.766418		N.A.	N.A.	N.A.	N.A.	N.A.	N.A.	N.A.	N.A.	N.A.	N.A.
195	gi|183231958|ref|NW_001914910.1|	EHI_004760	proteasome alpha subunit, putative	744	64.2745	106.064	0.611371	0.371315	1	0.430257		N.A.	N.A.	N.A.	N.A.	N.A.	N.A.	N.A.	N.A.	N.A.	N.A.
196	gi|183231958|ref|NW_001914910.1|	EHI_004770	hypothetical protein, conserved	789	55.4581	118.045	0.978012	0.14893	1	0.827017		N.A.	N.A.	N.A.	N.A.	N.A.	N.A.	N.A.	N.A.	N.A.	N.A.
197	gi|183231958|ref|NW_001914910.1|	EHI_004780	protein kinase, putative	1883	50.3979	83.2228	0.612113	0.371129	1	0.430475		N.A.	N.A.	N.A.	N.A.	N.A.	N.A.	N.A.	N.A.	N.A.	N.A.
198	gi|183231958|ref|NW_001914910.1|	EHI_004790	protein kinase, putative	1099	59.257	118.852	0.892451	0.192237	1	0.716164		N.A.	N.A.	N.A.	N.A.	N.A.	N.A.	N.A.	N.A.	N.A.	N.A.
199	gi|183231958|ref|NW_001914910.1|	EHI_004800	hypothetical protein	843	48.8434	94.0562	0.83349	0.223802	1	0.650135		N.A.	N.A.	N.A.	N.A.	N.A.	N.A.	N.A.	N.A.	N.A.	N.A.
200	gi|183231958|ref|NW_001914910.1|	EHI_004810	hypothetical protein, conserved	726	65.4457	134.429	0.926911	0.166914	1	0.777508		N.A.	N.A.	N.A.	N.A.	N.A.	N.A.	N.A.	N.A.	N.A.	N.A.
201	gi|183231958|ref|NW_001914910.1|	EHI_004820	hypothetical protein	528	39.0157	119.899	1.50651	0.0306496	0.798644	1.51357		N.A.	N.A.	N.A.	N.A.	N.A.	N.A.	N.A.	N.A.	N.A.	N.A.
202	gi|183231958|ref|NW_001914910.1|	EHI_004830	hypothetical protein	441	53.3776	94.4596	0.711886	0.3069	1	0.513003		N.A.	N.A.	N.A.	N.A.	N.A.	N.A.	N.A.	N.A.	N.A.	N.A.
203	gi|183231958|ref|NW_001914910.1|	EHI_004840	bacterial transferase hexapeptide family protein	534	55.9036	117.526	0.96015	0.154449	1	0.811216		N.A.	N.A.	N.A.	N.A.	N.A.	N.A.	N.A.	N.A.	N.A.	N.A.
204	gi|183231958|ref|NW_001914910.1|	EHI_004850	ubiquitin-activating enzyme, putative	909	50.33	57.5071	0.0818187	0.936523	1	0.0284815		N.A.	N.A.	N.A.	N.A.	N.A.	N.A.	N.A.	N.A.	N.A.	N.A.
205	gi|183231958|ref|NW_001914910.1|	EHI_004860	Ras family GTPase	641	52.7123	72.0604	0.340067	0.650435	1	0.186796		N.A.	N.A.	N.A.	N.A.	N.A.	N.A.	N.A.	N.A.	N.A.	N.A.
206	gi|183231958|ref|NW_001914910.1|	EHI_004870	hypothetical protein	2232	42.6779	68.4155	0.569197	0.411267	1	0.385876		N.A.	N.A.	N.A.	N.A.	N.A.	N.A.	N.A.	N.A.	N.A.	N.A.
207	gi|183231958|ref|NW_001914910.1|	EHI_004880	hypothetical protein	738	52.5026	95.6115	0.753141	0.278606	1	0.555009		N.A.	N.A.	N.A.	N.A.	N.A.	N.A.	N.A.	N.A.	N.A.	N.A.
208	gi|183231958|ref|NW_001914910.1|	EHI_004890	serine/threonine-protein kinase, putative	2031	36.3182	54.2015	0.46601	0.543107	1	0.265115		N.A.	N.A.	N.A.	N.A.	N.A.	N.A.	N.A.	N.A.	N.A.	N.A.
209	gi|183231958|ref|NW_001914910.1|	EHI_004900	U3 small nucleolar ribonucleoprotein protein IMP4, putative	822	71.5145	63.088	-0.290641	0.699204	1	0.155396		N.A.	N.A.	N.A.	N.A.	N.A.	N.A.	N.A.	N.A.	N.A.	N.A.
210	gi|183231958|ref|NW_001914910.1|	EHI_004910	hypothetical protein	1377	74.5786	86.4473	0.102589	0.890889	1	0.0501765		N.A.	N.A.	N.A.	N.A.	N.A.	N.A.	N.A.	N.A.	N.A.	N.A.
211	gi|183231958|ref|NW_001914910.1|	EHI_004920	S-adenosylmethionine synthetase, putative	1195	50.4757	81.8755	0.586385	0.386026	1	0.413384		N.A.	N.A.	N.A.	N.A.	N.A.	N.A.	N.A.	N.A.	N.A.	N.A.
212	gi|183231958|ref|NW_001914910.1|	EHI_004930	hypothetical protein	303	49.2616	88.1623	0.727993	0.285806	1	0.543929		N.A.	N.A.	N.A.	N.A.	N.A.	N.A.	N.A.	N.A.	N.A.	N.A.
213	gi|183231958|ref|NW_001914910.1|	EHI_004940	hypothetical protein	798	88.3984	161.67	0.759849	0.246999	1	0.607304		N.A.	N.A.	N.A.	N.A.	N.A.	N.A.	N.A.	N.A.	N.A.	N.A.
214	gi|183231958|ref|NW_001914910.1|	EHI_004950	hypothetical protein	381	89.0193	54.5932	-0.81423	0.230068	1	0.638145		N.A.	N.A.	N.A.	N.A.	N.A.	N.A.	N.A.	N.A.	N.A.	N.A.
215	gi|183231958|ref|NW_001914910.1|	EHI_004960	bystin, putative	1296	72.9092	143.497	0.865462	0.195157	1	0.709617		N.A.	N.A.	N.A.	N.A.	N.A.	N.A.	N.A.	N.A.	N.A.	N.A.
216	gi|183231958|ref|NW_001914910.1|	EHI_004970	hypothetical protein	366	61.0335	109.429	0.730876	0.276199	1	0.558778		N.A.	N.A.	N.A.	N.A.	N.A.	N.A.	N.A.	N.A.	N.A.	N.A.
217	gi|183231958|ref|NW_001914910.1|	EHI_004980	zinc finger protein, putative	914	30.1447	35.3448	0.11883	0.901076	1	0.0452383		N.A.	N.A.	N.A.	N.A.	N.A.	N.A.	N.A.	N.A.	N.A.	N.A.
218	gi|183231958|ref|NW_001914910.1|	EHI_004990	ankyrin, putative	2776	54.6344	106.798	0.855271	0.208819	1	0.680231		N.A.	N.A.	N.A.	N.A.	N.A.	N.A.	N.A.	N.A.	N.A.	N.A.
219	gi|183231958|ref|NW_001914910.1|	EHI_005000	hypothetical protein	417	56.4497	76.3378	0.324502	0.668957	1	0.174602		N.A.	N.A.	N.A.	N.A.	N.A.	N.A.	N.A.	N.A.	N.A.	N.A.
220	gi|183231958|ref|NW_001914910.1|	EHI_005010	Rab family GTPase	918	41.846	80.5273	0.83226	0.23648	1	0.626206		N.A.	N.A.	N.A.	N.A.	N.A.	N.A.	N.A.	N.A.	N.A.	N.A.
221	gi|183231958|ref|NW_001914910.1|	EHI_005020	F-actin capping protein beta subunit, putative	831	64.4964	152.59	1.1306	0.0889701	0.914371	1.05076		N.A.	N.A.	N.A.	N.A.	N.A.	N.A.	N.A.	N.A.	N.A.	N.A.
222	gi|183231958|ref|NW_001914910.1|	EHI_005030	hypothetical protein	408	55.8783	110.851	0.876541	0.192163	1	0.716331		N.A.	N.A.	N.A.	N.A.	N.A.	N.A.	N.A.	N.A.	N.A.	N.A.
223	gi|183231958|ref|NW_001914910.1|	EHI_005040	adenosine deaminase, putative	1014	45.3956	42.7583	-0.196102	0.812036	1	0.0904248		N.A.	N.A.	N.A.	N.A.	N.A.	N.A.	N.A.	N.A.	N.A.	N.A.
224	gi|183231958|ref|NW_001914910.1|	EHI_005050	sucrose transporter, putative	1525	32.3967	37.0777	0.0840932	0.953555	1	0.0206541		N.A.	N.A.	N.A.	N.A.	N.A.	N.A.	N.A.	N.A.	N.A.	N.A.
225	gi|183231958|ref|NW_001914910.1|	EHI_005060	Fe-hydrogenase, putative	1515	51.3704	120.746	1.12083	0.0954654	0.919544	1.02015		N.A.	N.A.	N.A.	N.A.	N.A.	N.A.	N.A.	N.A.	N.A.	N.A.
226	gi|183231958|ref|NW_001914910.1|	EHI_005070	acetyltransferase, GNAT family	655	49.7906	93.4789	0.796979	0.249282	1	0.603308		N.A.	N.A.	N.A.	N.A.	N.A.	N.A.	N.A.	N.A.	N.A.	N.A.
227	gi|183231958|ref|NW_001914910.1|	EHI_005080	hypothetical protein	1608	48.7808	89.5486	0.764585	0.274421	1	0.561583		N.A.	N.A.	N.A.	N.A.	N.A.	N.A.	N.A.	N.A.	N.A.	N.A.
228	gi|183231958|ref|NW_001914910.1|	EHI_005090	hypothetical protein	1524	19.0013	11.7393	-0.798304	0.352448	1	0.452905		N.A.	N.A.	N.A.	N.A.	N.A.	N.A.	N.A.	N.A.	N.A.	N.A.
229	gi|183231958|ref|NW_001914910.1|	EHI_005100	eukaryotic translation initiation factor 2 alpha subunit, putative	900	45.9204	90.7442	0.870648	0.21376	1	0.670073		N.A.	N.A.	N.A.	N.A.	N.A.	N.A.	N.A.	N.A.	N.A.	N.A.
230	gi|183231958|ref|NW_001914910.1|	EHI_005110	hypothetical protein	207	23.0892	14.785	-0.748283	0.374693	1	0.426324		N.A.	N.A.	N.A.	N.A.	N.A.	N.A.	N.A.	N.A.	N.A.	N.A.
231	gi|183231958|ref|NW_001914910.1|	EHI_005120	hypothetical protein	1116	39.277	56.3033	0.408138	0.593271	1	0.226747		N.A.	N.A.	N.A.	N.A.	N.A.	N.A.	N.A.	N.A.	N.A.	N.A.
232	gi|183231958|ref|NW_001914910.1|	EHI_005130	transporter, major facilitator family	1491	54.46	85.7042	0.542859	0.433994	1	0.362516		N.A.	N.A.	N.A.	N.A.	N.A.	N.A.	N.A.	N.A.	N.A.	N.A.
233	gi|183231958|ref|NW_001914910.1|	EHI_005140	hypothetical protein	495	57.5199	131.289	1.07872	0.111308	0.919544	0.953475		N.A.	N.A.	N.A.	N.A.	N.A.	N.A.	N.A.	N.A.	N.A.	N.A.
234	gi|183231958|ref|NW_001914910.1|	EHI_005150	hypothetical protein, conserved	2586	46.8576	102.598	1.01846	0.138198	0.990056	0.859498		N.A.	N.A.	N.A.	N.A.	N.A.	N.A.	N.A.	N.A.	N.A.	N.A.
235	gi|183231958|ref|NW_001914910.1|	EHI_005160	hypothetical protein	753	37.167	35.3753	-0.180966	0.822252	1	0.0849951		N.A.	N.A.	N.A.	N.A.	N.A.	N.A.	N.A.	N.A.	N.A.	N.A.
236	gi|183236408|ref|NW_001915553.1|	EHI_005260	surface antigen ariel1, putative	1113	49.3032	98.3127	0.883775	0.190034	1	0.721169		N.A.	N.A.	N.A.	N.A.	N.A.	N.A.	N.A.	N.A.	N.A.	N.A.
237	gi|183236147|ref|NW_001915433.1|	EHI_005460	Rab family GTPase	679	116.727	98.2157	-0.359	0.604546	1	0.21857		N.A.	N.A.	N.A.	N.A.	N.A.	N.A.	N.A.	N.A.	N.A.	N.A.
238	gi|183237463|ref|NW_001916217.1|	EHI_005560	casein kinase I isoform delta, putative	699	21.3537	11.1622	-1.0376	0.266492	1	0.574316		N.A.	N.A.	N.A.	N.A.	N.A.	N.A.	N.A.	N.A.	N.A.	N.A.
239	gi|183235403|ref|NW_001915219.1|	EHI_005657	hypothetical protein	2601	119.352	202.872	0.654502	0.314599	1	0.502243		N.A.	N.A.	N.A.	N.A.	N.A.	N.A.	N.A.	N.A.	N.A.	N.A.
240	gi|183235403|ref|NW_001915219.1|	EHI_005660	leucine rich repeat protein, BspA family	492	83.741	13.401	-2.74207	0.000376217	0.189914	3.42456		N.A.	N.A.	N.A.	N.A.	N.A.	N.A.	N.A.	N.A.	N.A.	N.A.
241	gi|183232635|ref|NW_001914942.1|	EHI_005860	hypothetical protein	867	71.8119	89.7529	0.211097	0.784904	1	0.105184		N.A.	N.A.	N.A.	N.A.	N.A.	N.A.	N.A.	N.A.	N.A.	N.A.
242	gi|183232635|ref|NW_001914942.1|	EHI_005870	proteasome regulatory subunit, putative	985	103.792	150.138	0.421866	0.520762	1	0.283361		N.A.	N.A.	N.A.	N.A.	N.A.	N.A.	N.A.	N.A.	N.A.	N.A.
243	gi|183232635|ref|NW_001914942.1|	EHI_005880	hypothetical protein	1644	60.5541	29.3606	-1.15115	0.106138	0.919544	0.974128		N.A.	N.A.	N.A.	N.A.	N.A.	N.A.	N.A.	N.A.	N.A.	N.A.
244	gi|183232635|ref|NW_001914942.1|	EHI_005890	60S ribosomal protein L3, putative	1209	116.864	171.699	0.444352	0.495136	1	0.305276		N.A.	N.A.	N.A.	N.A.	N.A.	N.A.	N.A.	N.A.	N.A.	N.A.
245	gi|183232635|ref|NW_001914942.1|	EHI_005900	small GTPase Rab7, putative	663	36.9695	36.5871	-0.124888	0.910605	1	0.0406698		N.A.	N.A.	N.A.	N.A.	N.A.	N.A.	N.A.	N.A.	N.A.	N.A.
246	gi|183232635|ref|NW_001914942.1|	EHI_005910	Rho guanine nucleotide exchange factor, putative	2903	34.6094	44.6169	0.255304	0.753224	1	0.123076		N.A.	N.A.	N.A.	N.A.	N.A.	N.A.	N.A.	N.A.	N.A.	N.A.
247	gi|183232635|ref|NW_001914942.1|	EHI_005920	hypothetical protein	584	42.058	13.3279	-1.75838	0.0270365	0.787449	1.56805		N.A.	N.A.	N.A.	N.A.	N.A.	N.A.	N.A.	N.A.	N.A.	N.A.
248	gi|183232635|ref|NW_001914942.1|	EHI_005930	hypothetical protein	522	45.8293	70.1751	0.503264	0.479786	1	0.318953		N.A.	N.A.	N.A.	N.A.	N.A.	N.A.	N.A.	N.A.	N.A.	N.A.
249	gi|183232635|ref|NW_001914942.1|	EHI_005940	hypothetical protein	657	60.1037	98.3702	0.599476	0.36714	1	0.435169		N.A.	N.A.	N.A.	N.A.	N.A.	N.A.	N.A.	N.A.	N.A.	N.A.
250	gi|183232635|ref|NW_001914942.1|	EHI_005950	tubulin alpha chain, putative	1368	63.6725	94.3215	0.455868	0.500561	1	0.300543		N.A.	N.A.	N.A.	N.A.	N.A.	N.A.	N.A.	N.A.	N.A.	N.A.
251	gi|183232635|ref|NW_001914942.1|	EHI_005960	hypothetical protein	483	56.9381	70.9914	0.207529	0.785343	1	0.104941		N.A.	N.A.	N.A.	N.A.	N.A.	N.A.	N.A.	N.A.	N.A.	N.A.
252	gi|183232635|ref|NW_001914942.1|	EHI_005970	hypothetical protein, conserved	339	53.9823	99.698	0.773435	0.25461	1	0.594125		N.A.	N.A.	N.A.	N.A.	N.A.	N.A.	N.A.	N.A.	N.A.	N.A.
253	gi|183232635|ref|NW_001914942.1|	EHI_005980	hypothetical protein	1320	38.6478	25.1892	-0.724958	0.339621	1	0.469005		N.A.	N.A.	N.A.	N.A.	N.A.	N.A.	N.A.	N.A.	N.A.	N.A.
254	gi|183232635|ref|NW_001914942.1|	EHI_005990	hypothetical protein	531	46.4966	61.0874	0.282777	0.689963	1	0.161175		N.A.	N.A.	N.A.	N.A.	N.A.	N.A.	N.A.	N.A.	N.A.	N.A.
255	gi|183232635|ref|NW_001914942.1|	EHI_006000	hypothetical protein	666	41.1778	46.2937	0.0584694	0.962091	1	0.016784		N.A.	N.A.	N.A.	N.A.	N.A.	N.A.	N.A.	N.A.	N.A.	N.A.
256	gi|183232635|ref|NW_001914942.1|	EHI_006010	hypothetical protein, conserved	783	60.2571	81.0688	0.317136	0.664926	1	0.177227		N.A.	N.A.	N.A.	N.A.	N.A.	N.A.	N.A.	N.A.	N.A.	N.A.
257	gi|183232635|ref|NW_001914942.1|	EHI_006020	hypothetical protein	1052	36.1271	32.0552	-0.281799	0.723037	1	0.140839		N.A.	N.A.	N.A.	N.A.	N.A.	N.A.	N.A.	N.A.	N.A.	N.A.
258	gi|183232635|ref|NW_001914942.1|	EHI_006030	deoxyhypusine synthase, putative	1011	55.1875	75.3808	0.338887	0.616525	1	0.21005		N.A.	N.A.	N.A.	N.A.	N.A.	N.A.	N.A.	N.A.	N.A.	N.A.
259	gi|183232635|ref|NW_001914942.1|	EHI_006040	hypothetical protein	351	40.7045	22.6057	-0.954809	0.223357	1	0.650999		N.A.	N.A.	N.A.	N.A.	N.A.	N.A.	N.A.	N.A.	N.A.	N.A.
260	gi|183232635|ref|NW_001914942.1|	EHI_006050	protein phosphatase, putative	915	55.5866	64.7074	0.108656	0.914357	1	0.0388842		N.A.	N.A.	N.A.	N.A.	N.A.	N.A.	N.A.	N.A.	N.A.	N.A.
261	gi|183232635|ref|NW_001914942.1|	EHI_006060	WD domain containing protein	1092	44.2596	64.582	0.433814	0.552091	1	0.257989		N.A.	N.A.	N.A.	N.A.	N.A.	N.A.	N.A.	N.A.	N.A.	N.A.
262	gi|183232635|ref|NW_001914942.1|	EHI_006070	hypothetical protein	672	46.5913	84.7606	0.751511	0.265152	1	0.576506		N.A.	N.A.	N.A.	N.A.	N.A.	N.A.	N.A.	N.A.	N.A.	N.A.
263	gi|183232635|ref|NW_001914942.1|	EHI_006080	aspartate aminotransferase, putative	1215	45.2273	61.6048	0.334744	0.657938	1	0.181815		N.A.	N.A.	N.A.	N.A.	N.A.	N.A.	N.A.	N.A.	N.A.	N.A.
264	gi|183232635|ref|NW_001914942.1|	EHI_006090	hypothetical protein	1934	30.4748	22.3108	-0.557497	0.455886	1	0.341143		N.A.	N.A.	N.A.	N.A.	N.A.	N.A.	N.A.	N.A.	N.A.	N.A.
265	gi|183232635|ref|NW_001914942.1|	EHI_006100	prenyl cysteine carboxyl methyltransferase, putative	787	40.66	48.9942	0.158244	0.850663	1	0.0702426		N.A.	N.A.	N.A.	N.A.	N.A.	N.A.	N.A.	N.A.	N.A.	N.A.
266	gi|183232635|ref|NW_001914942.1|	EHI_006110	hypothetical protein	1086	30.3597	20.301	-0.687429	0.403728	1	0.393912		N.A.	N.A.	N.A.	N.A.	N.A.	N.A.	N.A.	N.A.	N.A.	N.A.
267	gi|183232635|ref|NW_001914942.1|	EHI_006120	hypothetical protein	429	50.0449	76.008	0.491616	0.487546	1	0.311985		N.A.	N.A.	N.A.	N.A.	N.A.	N.A.	N.A.	N.A.	N.A.	N.A.
268	gi|183232635|ref|NW_001914942.1|	EHI_006130	phosphatidylinositol 3-kinase, putative	3144	47.2803	63.4598	0.313576	0.668677	1	0.174784		N.A.	N.A.	N.A.	N.A.	N.A.	N.A.	N.A.	N.A.	N.A.	N.A.
269	gi|183232635|ref|NW_001914942.1|	EHI_006140	Rho guanine nucleotide exchange factor, putative	1416	24.7464	14.0489	-0.920804	0.243237	1	0.61397		N.A.	N.A.	N.A.	N.A.	N.A.	N.A.	N.A.	N.A.	N.A.	N.A.
270	gi|183232635|ref|NW_001914942.1|	EHI_006150	hypothetical protein, conserved	1260	42.5775	51.7279	0.170087	0.822703	1	0.0847569		N.A.	N.A.	N.A.	N.A.	N.A.	N.A.	N.A.	N.A.	N.A.	N.A.
271	gi|183232635|ref|NW_001914942.1|	EHI_006160	Signal recognition particle 19 kDa protein, putative	527	45.3945	79.7977	0.702047	0.307426	1	0.51226		N.A.	N.A.	N.A.	N.A.	N.A.	N.A.	N.A.	N.A.	N.A.	N.A.
272	gi|183232635|ref|NW_001914942.1|	EHI_006170	eukaryotic translation initiation factor 6, putative	720	55.8386	95.1418	0.65737	0.331023	1	0.480141		N.A.	N.A.	N.A.	N.A.	N.A.	N.A.	N.A.	N.A.	N.A.	N.A.
273	gi|183232635|ref|NW_001914942.1|	EHI_006180	hypothetical protein	318	49.108	27.7438	-0.930899	0.215206	1	0.667145		N.A.	N.A.	N.A.	N.A.	N.A.	N.A.	N.A.	N.A.	N.A.	N.A.
274	gi|183232635|ref|NW_001914942.1|	EHI_006190	protein farnesyltransferase beta subunit, putative	1128	50.6415	71.9668	0.395879	0.595248	1	0.225302		N.A.	N.A.	N.A.	N.A.	N.A.	N.A.	N.A.	N.A.	N.A.	N.A.
275	gi|183232635|ref|NW_001914942.1|	EHI_006200	3-phosphoinositide-dependent protein kinase 1, putative	600	39.5307	39.7675	-0.101377	0.916622	1	0.0378097		N.A.	N.A.	N.A.	N.A.	N.A.	N.A.	N.A.	N.A.	N.A.	N.A.
276	gi|183236312|ref|NW_001915501.1|	EHI_006300	hypothetical protein	297	71.0823	85.5543	0.156787	0.844054	1	0.0736296		N.A.	N.A.	N.A.	N.A.	N.A.	N.A.	N.A.	N.A.	N.A.	N.A.
277	gi|183236312|ref|NW_001915501.1|	EHI_006310	leucine rich repeat protein, BspA family	444	114.381	30.5079	-2.01229	0.00396856	0.658133	2.40137		N.A.	N.A.	N.A.	N.A.	N.A.	N.A.	N.A.	N.A.	N.A.	N.A.
278	gi|183237499|ref|NW_001916241.1|	EHI_006430	hypothetical protein	790	56.2614	48.8559	-0.313175	0.684847	1	0.164407		N.A.	N.A.	N.A.	N.A.	N.A.	N.A.	N.A.	N.A.	N.A.	N.A.
279	gi|183232021|ref|NW_001914912.1|	EHI_006530	nucleosome assembly protein 1-like 1, putative	524	36.8259	41.3892	0.0580341	0.957783	1	0.0187327		N.A.	N.A.	N.A.	N.A.	N.A.	N.A.	N.A.	N.A.	N.A.	N.A.
280	gi|183232021|ref|NW_001914912.1|	EHI_006540	hypothetical protein	1611	25.2096	9.73327	-1.47105	0.0830461	0.898578	1.08068		N.A.	N.A.	N.A.	N.A.	N.A.	N.A.	N.A.	N.A.	N.A.	N.A.
281	gi|183232021|ref|NW_001914912.1|	EHI_006550	hypothetical protein	2190	42.2943	44.4434	-0.0386932	1	1	0		N.A.	N.A.	N.A.	N.A.	N.A.	N.A.	N.A.	N.A.	N.A.	N.A.
282	gi|183232021|ref|NW_001914912.1|	EHI_006560	78 kD aglucose-regulated protein homolog precursor, putative	888	48.383	60.0159	0.200068	0.782081	1	0.106748		N.A.	N.A.	N.A.	N.A.	N.A.	N.A.	N.A.	N.A.	N.A.	N.A.
283	gi|183232021|ref|NW_001914912.1|	EHI_006670	hypothetical protein	795	53.4321	83.3621	0.530376	0.459973	1	0.337267		N.A.	N.A.	N.A.	N.A.	N.A.	N.A.	N.A.	N.A.	N.A.	N.A.
284	gi|183232021|ref|NW_001914912.1|	EHI_006680	phosphopantetheineadenylyltransferase, putative	748	58.6004	74.1028	0.227874	0.767465	1	0.114941		N.A.	N.A.	N.A.	N.A.	N.A.	N.A.	N.A.	N.A.	N.A.	N.A.
285	gi|183232021|ref|NW_001914912.1|	EHI_006690	DNA polymerase delta catalytic subunit, putative	3234	45.19	51.2489	0.071021	0.964949	1	0.0154958		N.A.	N.A.	N.A.	N.A.	N.A.	N.A.	N.A.	N.A.	N.A.	N.A.
286	gi|183232021|ref|NW_001914912.1|	EHI_006700	thioredoxin, putative	453	42.0336	50.6287	0.157675	0.8564	1	0.0673232		N.A.	N.A.	N.A.	N.A.	N.A.	N.A.	N.A.	N.A.	N.A.	N.A.
287	gi|183232021|ref|NW_001914912.1|	EHI_006710	hypothetical protein, conserved	1344	48.8163	67.0073	0.345887	0.629798	1	0.200799		N.A.	N.A.	N.A.	N.A.	N.A.	N.A.	N.A.	N.A.	N.A.	N.A.
288	gi|183232021|ref|NW_001914912.1|	EHI_006720	RNA methyltransferase, TrmH family, putative	1053	58.2776	70.1854	0.157609	0.840493	1	0.0754657		N.A.	N.A.	N.A.	N.A.	N.A.	N.A.	N.A.	N.A.	N.A.	N.A.
289	gi|183232021|ref|NW_001914912.1|	EHI_006730	hypothetical protein	1197	47.1245	50.5678	-0.00854495	1	1	0		N.A.	N.A.	N.A.	N.A.	N.A.	N.A.	N.A.	N.A.	N.A.	N.A.
290	gi|183232021|ref|NW_001914912.1|	EHI_006740	hypothetical protein	2079	38.1597	44.0448	0.0963157	0.959619	1	0.017901		N.A.	N.A.	N.A.	N.A.	N.A.	N.A.	N.A.	N.A.	N.A.	N.A.
291	gi|183232021|ref|NW_001914912.1|	EHI_006750	hypothetical protein	2895	40.8585	46.6653	0.0811696	0.923482	1	0.0345714		N.A.	N.A.	N.A.	N.A.	N.A.	N.A.	N.A.	N.A.	N.A.	N.A.
292	gi|183232021|ref|NW_001914912.1|	EHI_006760	hypothetical protein, conserved	724	54.7887	77.4725	0.388747	0.57549	1	0.239962		N.A.	N.A.	N.A.	N.A.	N.A.	N.A.	N.A.	N.A.	N.A.	N.A.
293	gi|183232021|ref|NW_001914912.1|	EHI_006770	hypothetical protein, conserved	742	65.1023	83.5114	0.248534	0.745204	1	0.127725		N.A.	N.A.	N.A.	N.A.	N.A.	N.A.	N.A.	N.A.	N.A.	N.A.
294	gi|183232021|ref|NW_001914912.1|	EHI_006780	Rab GTPase activating protein, putative	1239	39.421	47.5576	0.15994	0.847619	1	0.0717996		N.A.	N.A.	N.A.	N.A.	N.A.	N.A.	N.A.	N.A.	N.A.	N.A.
295	gi|183232021|ref|NW_001914912.1|	EHI_006790	hypothetical protein	387	44.7772	25.9703	-0.89289	0.242464	1	0.615353		N.A.	N.A.	N.A.	N.A.	N.A.	N.A.	N.A.	N.A.	N.A.	N.A.
296	gi|183232021|ref|NW_001914912.1|	EHI_006800	casein kinase, putative	990	44.0952	54.9583	0.206881	0.797482	1	0.0982792		N.A.	N.A.	N.A.	N.A.	N.A.	N.A.	N.A.	N.A.	N.A.	N.A.
297	gi|183232021|ref|NW_001914912.1|	EHI_006810	14-3-3 protein 3	723	54.5464	85.6277	0.539292	0.449798	1	0.346983		N.A.	N.A.	N.A.	N.A.	N.A.	N.A.	N.A.	N.A.	N.A.	N.A.
298	gi|183232021|ref|NW_001914912.1|	EHI_006820	importin alpha, putative	1446	32.0632	25.1892	-0.456409	0.5762	1	0.239427		N.A.	N.A.	N.A.	N.A.	N.A.	N.A.	N.A.	N.A.	N.A.	N.A.
299	gi|183232021|ref|NW_001914912.1|	EHI_006830	hypothetical protein	1089	45.9774	44.8791	-0.144793	0.853588	1	0.0687519		N.A.	N.A.	N.A.	N.A.	N.A.	N.A.	N.A.	N.A.	N.A.	N.A.
300	gi|183232021|ref|NW_001914912.1|	EHI_006840	hypothetical protein	675	42.5978	56.4239	0.294465	0.697383	1	0.156528		N.A.	N.A.	N.A.	N.A.	N.A.	N.A.	N.A.	N.A.	N.A.	N.A.
301	gi|183232021|ref|NW_001914912.1|	EHI_006850	hypothetical protein	504	57.9127	76.3173	0.28728	0.695203	1	0.157888		N.A.	N.A.	N.A.	N.A.	N.A.	N.A.	N.A.	N.A.	N.A.	N.A.
302	gi|183232021|ref|NW_001914912.1|	EHI_006860	60S ribosomal protein L5, putative	861	72.5498	86.8897	0.149666	0.825203	1	0.0834394		N.A.	N.A.	N.A.	N.A.	N.A.	N.A.	N.A.	N.A.	N.A.	N.A.
303	gi|183232021|ref|NW_001914912.1|	EHI_006870	protein kinase domain containing protein	2736	24.2789	14.818	-0.817207	0.333332	1	0.477123		N.A.	N.A.	N.A.	N.A.	N.A.	N.A.	N.A.	N.A.	N.A.	N.A.
304	gi|183232021|ref|NW_001914912.1|	EHI_006880	hypothetical protein	546	46.4831	42.8355	-0.227571	0.777518	1	0.109289		N.A.	N.A.	N.A.	N.A.	N.A.	N.A.	N.A.	N.A.	N.A.	N.A.
305	gi|183232021|ref|NW_001914912.1|	EHI_006890	hypothetical protein, conserved	1056	45.9378	33.2576	-0.57446	0.434286	1	0.362224		N.A.	N.A.	N.A.	N.A.	N.A.	N.A.	N.A.	N.A.	N.A.	N.A.
306	gi|183232021|ref|NW_001914912.1|	EHI_006900	ribulose-phosphate 3-epimerase, putative	651	61.6784	91.4996	0.457923	0.505846	1	0.295982		N.A.	N.A.	N.A.	N.A.	N.A.	N.A.	N.A.	N.A.	N.A.	N.A.
307	gi|183232021|ref|NW_001914912.1|	EHI_006910	hypothetical protein	339	47.1968	29.4246	-0.7893	0.277639	1	0.556519		N.A.	N.A.	N.A.	N.A.	N.A.	N.A.	N.A.	N.A.	N.A.	N.A.
308	gi|183232021|ref|NW_001914912.1|	EHI_006920	papain family cysteine protease domain containing protein	1716	44.2808	67.8832	0.504905	0.485831	1	0.313515		N.A.	N.A.	N.A.	N.A.	N.A.	N.A.	N.A.	N.A.	N.A.	N.A.
309	gi|183232021|ref|NW_001914912.1|	EHI_006930	hypothetical protein	657	62.0877	68.5227	0.0319029	1	1	0		N.A.	N.A.	N.A.	N.A.	N.A.	N.A.	N.A.	N.A.	N.A.	N.A.
310	gi|183232021|ref|NW_001914912.1|	EHI_006940	hypothetical protein, conserved	1253	55.7477	75.4018	0.32475	0.642719	1	0.191979		N.A.	N.A.	N.A.	N.A.	N.A.	N.A.	N.A.	N.A.	N.A.	N.A.
311	gi|183232021|ref|NW_001914912.1|	EHI_006950	hypothetical protein, conserved	1536	25.7417	13.2096	-1.06545	0.21464	1	0.66829		N.A.	N.A.	N.A.	N.A.	N.A.	N.A.	N.A.	N.A.	N.A.	N.A.
312	gi|183232021|ref|NW_001914912.1|	EHI_006960	hypothetical protein	717	49.9766	79.2565	0.553858	0.434096	1	0.362415		N.A.	N.A.	N.A.	N.A.	N.A.	N.A.	N.A.	N.A.	N.A.	N.A.
313	gi|183232021|ref|NW_001914912.1|	EHI_006970	hypothetical protein	753	56.2426	76.5712	0.33419	0.621513	1	0.20655		N.A.	N.A.	N.A.	N.A.	N.A.	N.A.	N.A.	N.A.	N.A.	N.A.
314	gi|183232021|ref|NW_001914912.1|	EHI_006980	hypothetical protein	3306	53.6608	83.2536	0.522351	0.459973	1	0.337267		N.A.	N.A.	N.A.	N.A.	N.A.	N.A.	N.A.	N.A.	N.A.	N.A.
315	gi|183232021|ref|NW_001914912.1|	EHI_006990	hypothetical protein	1239	37.9357	44.7368	0.127207	0.879242	1	0.0558915		N.A.	N.A.	N.A.	N.A.	N.A.	N.A.	N.A.	N.A.	N.A.	N.A.
316	gi|183232021|ref|NW_001914912.1|	EHI_007000	hypothetical protein	1407	56.4943	66.4641	0.123907	0.888519	1	0.0513334		N.A.	N.A.	N.A.	N.A.	N.A.	N.A.	N.A.	N.A.	N.A.	N.A.
317	gi|183232021|ref|NW_001914912.1|	EHI_007010	hypothetical protein	3708	32.4515	19.7835	-0.820199	0.293402	1	0.532538		N.A.	N.A.	N.A.	N.A.	N.A.	N.A.	N.A.	N.A.	N.A.	N.A.
318	gi|183232021|ref|NW_001914912.1|	EHI_007020	hypothetical protein, conserved	1461	32.9761	28.9004	-0.29943	0.74585	1	0.127348		N.A.	N.A.	N.A.	N.A.	N.A.	N.A.	N.A.	N.A.	N.A.	N.A.
319	gi|183232021|ref|NW_001914912.1|	EHI_007030	hypothetical protein, conserved	1113	53.8271	81.3897	0.485284	0.494376	1	0.305942		N.A.	N.A.	N.A.	N.A.	N.A.	N.A.	N.A.	N.A.	N.A.	N.A.
320	gi|183232021|ref|NW_001914912.1|	EHI_007040	hypothetical protein	2547	47.1335	36.6861	-0.470412	0.517427	1	0.286151		N.A.	N.A.	N.A.	N.A.	N.A.	N.A.	N.A.	N.A.	N.A.	N.A.
321	gi|183234024|ref|NW_001915038.1|	EHI_007140	hypothetical protein	488	167.755	178.505	-0.0206835	0.989526	1	0.00457257		N.A.	N.A.	N.A.	N.A.	N.A.	N.A.	N.A.	N.A.	N.A.	N.A.
322	gi|183234024|ref|NW_001915038.1|	EHI_007150	mitochondrial-type heat shock protein 70	1797	32.6417	52.7649	0.580792	0.429419	1	0.367118		N.A.	N.A.	N.A.	N.A.	N.A.	N.A.	N.A.	N.A.	N.A.	N.A.
323	gi|183234024|ref|NW_001915038.1|	EHI_007260	hypothetical protein	438	63.1381	66.6824	-0.031454	0.973444	1	0.0116892		N.A.	N.A.	N.A.	N.A.	N.A.	N.A.	N.A.	N.A.	N.A.	N.A.
324	gi|183234024|ref|NW_001915038.1|	EHI_007270	zinc finger protein, putative	930	78.1326	76.6443	-0.137834	0.865318	1	0.0628241		N.A.	N.A.	N.A.	N.A.	N.A.	N.A.	N.A.	N.A.	N.A.	N.A.
325	gi|183234024|ref|NW_001915038.1|	EHI_007280	hypothetical protein	1482	39.2865	11.9445	-1.81682	0.0199979	0.787449	1.69902		N.A.	N.A.	N.A.	N.A.	N.A.	N.A.	N.A.	N.A.	N.A.	N.A.
326	gi|183234024|ref|NW_001915038.1|	EHI_007290	hypothetical protein	480	59.4771	24.0085	-1.41424	0.0516621	0.842972	1.28683		N.A.	N.A.	N.A.	N.A.	N.A.	N.A.	N.A.	N.A.	N.A.	N.A.
327	gi|183234024|ref|NW_001915038.1|	EHI_007300	hypothetical protein	964	102.102	69.0809	-0.672954	0.31192	1	0.505957		N.A.	N.A.	N.A.	N.A.	N.A.	N.A.	N.A.	N.A.	N.A.	N.A.
328	gi|183234024|ref|NW_001915038.1|	EHI_007310	myb-like DNA-binding domain containing protein	483	67.5214	69.6615	-0.0651764	0.949433	1	0.0225359		N.A.	N.A.	N.A.	N.A.	N.A.	N.A.	N.A.	N.A.	N.A.	N.A.
329	gi|183234024|ref|NW_001915038.1|	EHI_007320	hypothetical protein, conserved	2937	54.7636	43.425	-0.44386	0.547975	1	0.261239		N.A.	N.A.	N.A.	N.A.	N.A.	N.A.	N.A.	N.A.	N.A.	N.A.
330	gi|183234024|ref|NW_001915038.1|	EHI_007330	beta-N-acetylhexosaminidase, beta subunit	1698	147.406	139.765	-0.186948	0.789712	1	0.102531		N.A.	N.A.	N.A.	N.A.	N.A.	N.A.	N.A.	N.A.	N.A.	N.A.
331	gi|183234024|ref|NW_001915038.1|	EHI_007340	rodhanase-like domain containing protein	762	67.9887	75.7908	0.0463355	0.975851	1	0.0106166		N.A.	N.A.	N.A.	N.A.	N.A.	N.A.	N.A.	N.A.	N.A.	N.A.
332	gi|183234024|ref|NW_001915038.1|	EHI_007350	hypothetical protein, conserved	760	118.108	98.5114	-0.371623	0.579125	1	0.237227		N.A.	N.A.	N.A.	N.A.	N.A.	N.A.	N.A.	N.A.	N.A.	N.A.
333	gi|183234024|ref|NW_001915038.1|	EHI_007360	hypothetical protein	1317	81.6247	95.0047	0.108528	0.900199	1	0.0456614		N.A.	N.A.	N.A.	N.A.	N.A.	N.A.	N.A.	N.A.	N.A.	N.A.
334	gi|183231508|ref|NW_001914893.1|	EHI_007460	phospholipase C precursor, putative	915	53.8827	84.1774	0.532308	0.44359	1	0.353018		N.A.	N.A.	N.A.	N.A.	N.A.	N.A.	N.A.	N.A.	N.A.	N.A.
335	gi|183231508|ref|NW_001914893.1|	EHI_007470	hypothetical protein	1359	34.9433	23.0623	-0.70665	0.368076	1	0.434063		N.A.	N.A.	N.A.	N.A.	N.A.	N.A.	N.A.	N.A.	N.A.	N.A.
336	gi|183231508|ref|NW_001914893.1|	EHI_007480	villin, putative	1974	57.2934	78.7546	0.348037	0.631125	1	0.199884		N.A.	N.A.	N.A.	N.A.	N.A.	N.A.	N.A.	N.A.	N.A.	N.A.
337	gi|183231508|ref|NW_001914893.1|	EHI_007490	hypothetical protein	1083	46.657	72.2882	0.520232	0.467337	1	0.33037		N.A.	N.A.	N.A.	N.A.	N.A.	N.A.	N.A.	N.A.	N.A.	N.A.
338	gi|183231508|ref|NW_001914893.1|	EHI_007500	Sir2 family transcriptional regulator, putative	1141	53.9398	71.4946	0.295578	0.678105	1	0.168703		N.A.	N.A.	N.A.	N.A.	N.A.	N.A.	N.A.	N.A.	N.A.	N.A.
339	gi|183231508|ref|NW_001914893.1|	EHI_007510	hypothetical protein, conserved	1425	21.559	35.6759	0.613567	0.433582	1	0.362928		N.A.	N.A.	N.A.	N.A.	N.A.	N.A.	N.A.	N.A.	N.A.	N.A.
340	gi|183231508|ref|NW_001914893.1|	EHI_007620	hypothetical protein, conserved	894	18.44	34.7408	0.799489	0.322117	1	0.491986		N.A.	N.A.	N.A.	N.A.	N.A.	N.A.	N.A.	N.A.	N.A.	N.A.
341	gi|183231508|ref|NW_001914893.1|	EHI_007630	hypothetical protein	558	47.8652	79.7997	0.62582	0.372095	1	0.429346		N.A.	N.A.	N.A.	N.A.	N.A.	N.A.	N.A.	N.A.	N.A.	N.A.
342	gi|183231508|ref|NW_001914893.1|	EHI_007640	hypothetical protein, conserved	3618	42.4847	56.869	0.309597	0.668461	1	0.174924		N.A.	N.A.	N.A.	N.A.	N.A.	N.A.	N.A.	N.A.	N.A.	N.A.
343	gi|183231508|ref|NW_001914893.1|	EHI_007750	hypothetical protein	495	41.7716	22.4031	-1.00495	0.205397	1	0.687405		N.A.	N.A.	N.A.	N.A.	N.A.	N.A.	N.A.	N.A.	N.A.	N.A.
344	gi|183231508|ref|NW_001914893.1|	EHI_007760	hypothetical protein	861	33.8111	18.6725	-0.96202	0.22791	1	0.642237		N.A.	N.A.	N.A.	N.A.	N.A.	N.A.	N.A.	N.A.	N.A.	N.A.
345	gi|183231508|ref|NW_001914893.1|	EHI_007770	hypothetical protein	411	67.7211	103.377	0.499176	0.449439	1	0.347329		N.A.	N.A.	N.A.	N.A.	N.A.	N.A.	N.A.	N.A.	N.A.	N.A.
346	gi|183231508|ref|NW_001914893.1|	EHI_007880	hypothetical protein	2199	45.9452	46.4179	-0.0952838	0.927927	1	0.0324862		N.A.	N.A.	N.A.	N.A.	N.A.	N.A.	N.A.	N.A.	N.A.	N.A.
347	gi|183231508|ref|NW_001914893.1|	EHI_007890	hypothetical protein	456	25.1103	9.7774	-1.45893	0.0830461	0.898578	1.08068		N.A.	N.A.	N.A.	N.A.	N.A.	N.A.	N.A.	N.A.	N.A.	N.A.
348	gi|183231508|ref|NW_001914893.1|	EHI_007900	hypothetical protein	399	25.3665	6.392	-2.07672	0.0231081	0.787449	1.63624		N.A.	N.A.	N.A.	N.A.	N.A.	N.A.	N.A.	N.A.	N.A.	N.A.
349	gi|183231508|ref|NW_001914893.1|	EHI_007910	hypothetical protein	1413	25.7938	12.1935	-1.18266	0.1707	1	0.767767		N.A.	N.A.	N.A.	N.A.	N.A.	N.A.	N.A.	N.A.	N.A.	N.A.
350	gi|183231508|ref|NW_001914893.1|	EHI_007920	ankyrin repeat protein, putative	528	58.814	85.0136	0.420479	0.540543	1	0.26717		N.A.	N.A.	N.A.	N.A.	N.A.	N.A.	N.A.	N.A.	N.A.	N.A.
351	gi|183231508|ref|NW_001914893.1|	EHI_007930	hypothetical protein	1233	36.2962	56.8596	0.535793	0.466606	1	0.33105		N.A.	N.A.	N.A.	N.A.	N.A.	N.A.	N.A.	N.A.	N.A.	N.A.
352	gi|183231508|ref|NW_001914893.1|	EHI_007940	V-type ATPase, F subunit, putative	446	48.9397	83.8699	0.665529	0.336054	1	0.47359		N.A.	N.A.	N.A.	N.A.	N.A.	N.A.	N.A.	N.A.	N.A.	N.A.
353	gi|183231508|ref|NW_001914893.1|	EHI_007950	villidin, putative	2439	41.3088	45.8627	0.0404427	1	1	0		N.A.	N.A.	N.A.	N.A.	N.A.	N.A.	N.A.	N.A.	N.A.	N.A.
354	gi|183231508|ref|NW_001914893.1|	EHI_007960	hypothetical protein	423	53.5946	65.5634	0.180112	0.828332	1	0.0817954		N.A.	N.A.	N.A.	N.A.	N.A.	N.A.	N.A.	N.A.	N.A.	N.A.
355	gi|183231508|ref|NW_001914893.1|	EHI_007970	hypothetical protein, conserved	1872	40.7819	44.727	0.0228395	1	1	0		N.A.	N.A.	N.A.	N.A.	N.A.	N.A.	N.A.	N.A.	N.A.	N.A.
356	gi|183231508|ref|NW_001914893.1|	EHI_007980	hypothetical protein, conserved	609	42.1781	49.5719	0.122383	0.89101	1	0.0501175		N.A.	N.A.	N.A.	N.A.	N.A.	N.A.	N.A.	N.A.	N.A.	N.A.
357	gi|183231508|ref|NW_001914893.1|	EHI_007990	hypothetical protein	1119	40.1538	37.2942	-0.216197	0.791098	1	0.10177		N.A.	N.A.	N.A.	N.A.	N.A.	N.A.	N.A.	N.A.	N.A.	N.A.
358	gi|183231508|ref|NW_001914893.1|	EHI_008000	hypothetical protein, conserved	1647	43.9168	46.2491	-0.0355622	1	1	0		N.A.	N.A.	N.A.	N.A.	N.A.	N.A.	N.A.	N.A.	N.A.	N.A.
359	gi|183231508|ref|NW_001914893.1|	EHI_008010	40S ribosomal protein S16, putative	474	91.1269	106.098	0.108994	0.892396	1	0.0494426		N.A.	N.A.	N.A.	N.A.	N.A.	N.A.	N.A.	N.A.	N.A.	N.A.
360	gi|183231508|ref|NW_001914893.1|	EHI_008020	hypothetical protein, conserved	2538	28.5395	36.6077	0.247918	0.803563	1	0.0949801		N.A.	N.A.	N.A.	N.A.	N.A.	N.A.	N.A.	N.A.	N.A.	N.A.
361	gi|183231508|ref|NW_001914893.1|	EHI_008030	phosphate transporter, putative	1299	54.9738	79.5817	0.422581	0.536789	1	0.270197		N.A.	N.A.	N.A.	N.A.	N.A.	N.A.	N.A.	N.A.	N.A.	N.A.
362	gi|183231508|ref|NW_001914893.1|	EHI_008040	Thymidylate kinase, putative	678	43.7664	60.326	0.351787	0.619821	1	0.207733		N.A.	N.A.	N.A.	N.A.	N.A.	N.A.	N.A.	N.A.	N.A.	N.A.
363	gi|183231508|ref|NW_001914893.1|	EHI_008050	ankyrin repeat protein, putative	1908	34.6006	20.8821	-0.834909	0.28252	1	0.548951		N.A.	N.A.	N.A.	N.A.	N.A.	N.A.	N.A.	N.A.	N.A.	N.A.
364	gi|183231508|ref|NW_001914893.1|	EHI_008060	hypothetical protein	1552	24.2412	10.3224	-1.33111	0.132887	0.984363	0.876517		N.A.	N.A.	N.A.	N.A.	N.A.	N.A.	N.A.	N.A.	N.A.	N.A.
365	gi|183231508|ref|NW_001914893.1|	EHI_008070	molybdenum cofactor sulfurase, putative	1501	40.0493	57.0156	0.398224	0.600236	1	0.221678		N.A.	N.A.	N.A.	N.A.	N.A.	N.A.	N.A.	N.A.	N.A.	N.A.
366	gi|183231508|ref|NW_001914893.1|	EHI_008080	hypothetical protein	903	39.2862	43.2652	0.0287871	1	1	0		N.A.	N.A.	N.A.	N.A.	N.A.	N.A.	N.A.	N.A.	N.A.	N.A.
367	gi|183231508|ref|NW_001914893.1|	EHI_008090	hypothetical protein, conserved domain containing	1499	37.4258	60.7717	0.587507	0.408823	1	0.388464		N.A.	N.A.	N.A.	N.A.	N.A.	N.A.	N.A.	N.A.	N.A.	N.A.
368	gi|183231508|ref|NW_001914893.1|	EHI_008100	ATP/GTP-binding protein, putative	1416	51.1173	74.8739	0.439449	0.53254	1	0.273648		N.A.	N.A.	N.A.	N.A.	N.A.	N.A.	N.A.	N.A.	N.A.	N.A.
369	gi|183231508|ref|NW_001914893.1|	EHI_008110	transporter, major facilitator family	1527	46.347	62.8493	0.328348	0.637643	1	0.195422		N.A.	N.A.	N.A.	N.A.	N.A.	N.A.	N.A.	N.A.	N.A.	N.A.
370	gi|183231508|ref|NW_001914893.1|	EHI_008120	hypothetical protein	990	35.8338	50.8937	0.394698	0.59231	1	0.227451		N.A.	N.A.	N.A.	N.A.	N.A.	N.A.	N.A.	N.A.	N.A.	N.A.
371	gi|183231508|ref|NW_001914893.1|	EHI_008130	Myb family DNA-binding protein, SHAQKYF family	558	48.6897	31.9267	-0.716872	0.330759	1	0.480488		N.A.	N.A.	N.A.	N.A.	N.A.	N.A.	N.A.	N.A.	N.A.	N.A.
372	gi|183231508|ref|NW_001914893.1|	EHI_008140	hypothetical protein	822	34.9177	15.0997	-1.31236	0.0909195	0.914371	1.04134		N.A.	N.A.	N.A.	N.A.	N.A.	N.A.	N.A.	N.A.	N.A.	N.A.
373	gi|183231508|ref|NW_001914893.1|	EHI_008150	hypothetical protein	999	42.3931	29.1983	-0.645943	0.39	1	0.408935		N.A.	N.A.	N.A.	N.A.	N.A.	N.A.	N.A.	N.A.	N.A.	N.A.
374	gi|183231508|ref|NW_001914893.1|	EHI_008160	Sec1 family domain containing protein	1473	23.9276	8.58024	-1.57547	0.068064	0.872827	1.16708		N.A.	N.A.	N.A.	N.A.	N.A.	N.A.	N.A.	N.A.	N.A.	N.A.
375	gi|183231508|ref|NW_001914893.1|	EHI_008170	hypothetical protein	1335	37.4669	27.5525	-0.551588	0.452881	1	0.344016		N.A.	N.A.	N.A.	N.A.	N.A.	N.A.	N.A.	N.A.	N.A.	N.A.
376	gi|183231508|ref|NW_001914893.1|	EHI_008180	hypothetical protein	666	40.5254	36.7343	-0.251198	0.74772	1	0.126261		N.A.	N.A.	N.A.	N.A.	N.A.	N.A.	N.A.	N.A.	N.A.	N.A.
377	gi|183231508|ref|NW_001914893.1|	EHI_008190	RNA recognition motif domain containing protein	1725	28.8331	25.1673	-0.30507	0.71504	1	0.14567		N.A.	N.A.	N.A.	N.A.	N.A.	N.A.	N.A.	N.A.	N.A.	N.A.
378	gi|183231508|ref|NW_001914893.1|	EHI_008200	glyceraldehyde-3-phosphate dehydrogenase, putative	1005	76.5997	97.6552	0.239701	0.741437	1	0.129926		N.A.	N.A.	N.A.	N.A.	N.A.	N.A.	N.A.	N.A.	N.A.	N.A.
379	gi|183231508|ref|NW_001914893.1|	EHI_008210	40S ribosomal protein S4, putative	1253	49.1591	66.853	0.332495	0.653919	1	0.184476		N.A.	N.A.	N.A.	N.A.	N.A.	N.A.	N.A.	N.A.	N.A.	N.A.
380	gi|183231508|ref|NW_001914893.1|	EHI_008220	protein kinase domain containing protein	1836	47.5536	78.5311	0.612138	0.364937	1	0.437783		N.A.	N.A.	N.A.	N.A.	N.A.	N.A.	N.A.	N.A.	N.A.	N.A.
381	gi|183231508|ref|NW_001914893.1|	EHI_008230	heat shock transcription factor, putative	513	57.9429	90.9611	0.539372	0.42221	1	0.374471		N.A.	N.A.	N.A.	N.A.	N.A.	N.A.	N.A.	N.A.	N.A.	N.A.
382	gi|183231508|ref|NW_001914893.1|	EHI_008240	tubulin gamma chain, putative	1359	49.2366	72.7596	0.452147	0.520013	1	0.283986		N.A.	N.A.	N.A.	N.A.	N.A.	N.A.	N.A.	N.A.	N.A.	N.A.
383	gi|183232065|ref|NW_001914914.1|	EHI_008350	Rab family GTPase	667	34.372	15.9463	-1.21167	0.11495	0.919544	0.93949		N.A.	N.A.	N.A.	N.A.	N.A.	N.A.	N.A.	N.A.	N.A.	N.A.
384	gi|183232065|ref|NW_001914914.1|	EHI_008360	ankyrin repeat protein, putative	1119	47.6227	35.2683	-0.541928	0.480652	1	0.318169		N.A.	N.A.	N.A.	N.A.	N.A.	N.A.	N.A.	N.A.	N.A.	N.A.
385	gi|183232065|ref|NW_001914914.1|	EHI_008370	hypothetical protein	1158	42.1343	44.1953	-0.0412915	1	1	0		N.A.	N.A.	N.A.	N.A.	N.A.	N.A.	N.A.	N.A.	N.A.	N.A.
386	gi|183232065|ref|NW_001914914.1|	EHI_008380	aminopeptidase, putative	2484	44.6351	37.6774	-0.35371	0.647833	1	0.188537		N.A.	N.A.	N.A.	N.A.	N.A.	N.A.	N.A.	N.A.	N.A.	N.A.
387	gi|183232065|ref|NW_001914914.1|	EHI_008390	hypothetical protein, conserved	2028	47.3113	56.1354	0.136088	0.868983	1	0.0609885		N.A.	N.A.	N.A.	N.A.	N.A.	N.A.	N.A.	N.A.	N.A.	N.A.
388	gi|183232065|ref|NW_001914914.1|	EHI_008400	hypothetical protein	846	36.5555	14.0015	-1.48625	0.0550714	0.845824	1.25907		N.A.	N.A.	N.A.	N.A.	N.A.	N.A.	N.A.	N.A.	N.A.	N.A.
389	gi|183232065|ref|NW_001914914.1|	EHI_008410	serine/threonine-protein kinase PLK1, putative	1644	35.9438	23.9481	-0.693161	0.382291	1	0.417606		N.A.	N.A.	N.A.	N.A.	N.A.	N.A.	N.A.	N.A.	N.A.	N.A.
390	gi|183232065|ref|NW_001914914.1|	EHI_008420	hypothetical protein	1104	62.9706	63.4864	-0.0983475	0.918114	1	0.0371034		N.A.	N.A.	N.A.	N.A.	N.A.	N.A.	N.A.	N.A.	N.A.	N.A.
391	gi|183232065|ref|NW_001914914.1|	EHI_008430	zinc finger protein, putative	864	37.8351	23.2213	-0.811124	0.287029	1	0.542074		N.A.	N.A.	N.A.	N.A.	N.A.	N.A.	N.A.	N.A.	N.A.	N.A.
392	gi|183232065|ref|NW_001914914.1|	EHI_008440	hypothetical protein	750	30.4659	14.4334	-1.18086	0.145595	1	0.836854		N.A.	N.A.	N.A.	N.A.	N.A.	N.A.	N.A.	N.A.	N.A.	N.A.
393	gi|183232065|ref|NW_001914914.1|	EHI_008450	hypothetical protein	1452	52.0151	56.7538	0.0154418	1	1	0		N.A.	N.A.	N.A.	N.A.	N.A.	N.A.	N.A.	N.A.	N.A.	N.A.
394	gi|183232065|ref|NW_001914914.1|	EHI_008460	ribose-phosphate pyrophosphokinase, putative	1014	45.6225	41.9199	-0.231756	0.773047	1	0.111794		N.A.	N.A.	N.A.	N.A.	N.A.	N.A.	N.A.	N.A.	N.A.	N.A.
395	gi|183232065|ref|NW_001914914.1|	EHI_008470	vacuolar sorting protein 26, putative	865	39.8301	58.0735	0.432581	0.540463	1	0.267234		N.A.	N.A.	N.A.	N.A.	N.A.	N.A.	N.A.	N.A.	N.A.	N.A.
396	gi|183232065|ref|NW_001914914.1|	EHI_008580	hypothetical protein	1728	30.558	10.572	-1.62967	0.0475411	0.838002	1.32293		N.A.	N.A.	N.A.	N.A.	N.A.	N.A.	N.A.	N.A.	N.A.	N.A.
397	gi|183232065|ref|NW_001914914.1|	EHI_008590	hypothetical protein	1323	30.1565	15.0793	-1.10359	0.163902	1	0.785415		N.A.	N.A.	N.A.	N.A.	N.A.	N.A.	N.A.	N.A.	N.A.	N.A.
398	gi|183232065|ref|NW_001914914.1|	EHI_008600	heat shock protein SSA4, putative	1812	61.7668	71.3034	0.0966477	0.896253	1	0.0475695		N.A.	N.A.	N.A.	N.A.	N.A.	N.A.	N.A.	N.A.	N.A.	N.A.
399	gi|183232065|ref|NW_001914914.1|	EHI_008610	hypothetical protein, conserved	1110	32.9039	34.9075	-0.0249408	1	1	0		N.A.	N.A.	N.A.	N.A.	N.A.	N.A.	N.A.	N.A.	N.A.	N.A.
400	gi|183232065|ref|NW_001914914.1|	EHI_008620	60S ribosomal protein L17, putative	534	72.6555	66.6878	-0.233542	0.754135	1	0.122551		N.A.	N.A.	N.A.	N.A.	N.A.	N.A.	N.A.	N.A.	N.A.	N.A.
401	gi|183232065|ref|NW_001914914.1|	EHI_008630	hypothetical protein	1815	49.512	44.2373	-0.272099	0.753617	1	0.122849		N.A.	N.A.	N.A.	N.A.	N.A.	N.A.	N.A.	N.A.	N.A.	N.A.
402	gi|183232065|ref|NW_001914914.1|	EHI_008640	Rab family GTPase	570	56.812	70.1652	0.193867	0.785343	1	0.104941		N.A.	N.A.	N.A.	N.A.	N.A.	N.A.	N.A.	N.A.	N.A.	N.A.
403	gi|183232065|ref|NW_001914914.1|	EHI_008650	60S ribosomal protein L37a, putative	282	79.5763	88.6982	0.0461873	0.979097	1	0.00917432		N.A.	N.A.	N.A.	N.A.	N.A.	N.A.	N.A.	N.A.	N.A.	N.A.
404	gi|183232065|ref|NW_001914914.1|	EHI_008660	heat shock transcription factor, putative	1058	47.228	45.5692	-0.16146	0.8564	1	0.0673232		N.A.	N.A.	N.A.	N.A.	N.A.	N.A.	N.A.	N.A.	N.A.	N.A.
405	gi|183232065|ref|NW_001914914.1|	EHI_008670	hypothetical protein	2256	38.8705	27.7517	-0.594134	0.464915	1	0.332627		N.A.	N.A.	N.A.	N.A.	N.A.	N.A.	N.A.	N.A.	N.A.	N.A.
406	gi|183232065|ref|NW_001914914.1|	EHI_008680	ubiquitin carboxyl-terminal hydrolase family protein	2329	40.9773	20.8549	-1.08002	0.150099	1	0.823623		N.A.	N.A.	N.A.	N.A.	N.A.	N.A.	N.A.	N.A.	N.A.	N.A.
407	gi|183232065|ref|NW_001914914.1|	EHI_008690	hypothetical protein	1340	42.9347	20.9926	-1.13772	0.125323	0.982036	0.901971		N.A.	N.A.	N.A.	N.A.	N.A.	N.A.	N.A.	N.A.	N.A.	N.A.
408	gi|183232065|ref|NW_001914914.1|	EHI_008700	hypothetical protein	747	49.4066	34.9007	-0.609908	0.429419	1	0.367118		N.A.	N.A.	N.A.	N.A.	N.A.	N.A.	N.A.	N.A.	N.A.	N.A.
409	gi|183232065|ref|NW_001914914.1|	EHI_008710	TPR repeat protein	2754	55.3121	64.4685	0.110456	0.885092	1	0.0530115		N.A.	N.A.	N.A.	N.A.	N.A.	N.A.	N.A.	N.A.	N.A.	N.A.
410	gi|183232065|ref|NW_001914914.1|	EHI_008720	hypothetical protein	642	38.8555	29.0441	-0.52821	0.508934	1	0.293339		N.A.	N.A.	N.A.	N.A.	N.A.	N.A.	N.A.	N.A.	N.A.	N.A.
411	gi|183232065|ref|NW_001914914.1|	EHI_008730	Sec23 protein, putative	2166	55.2355	67.0899	0.169839	0.804688	1	0.0943726		N.A.	N.A.	N.A.	N.A.	N.A.	N.A.	N.A.	N.A.	N.A.	N.A.
412	gi|183232065|ref|NW_001914914.1|	EHI_008740	hypothetical protein	981	52.7848	44.7166	-0.348722	0.634302	1	0.197704		N.A.	N.A.	N.A.	N.A.	N.A.	N.A.	N.A.	N.A.	N.A.	N.A.
413	gi|183232065|ref|NW_001914914.1|	EHI_008750	hypothetical protein	2108	31.3785	22.656	-0.577472	0.470195	1	0.327722		N.A.	N.A.	N.A.	N.A.	N.A.	N.A.	N.A.	N.A.	N.A.	N.A.
414	gi|183232065|ref|NW_001914914.1|	EHI_008760	hypothetical protein	2596	38.8303	29.4877	-0.505504	0.508934	1	0.293339		N.A.	N.A.	N.A.	N.A.	N.A.	N.A.	N.A.	N.A.	N.A.	N.A.
415	gi|183232065|ref|NW_001914914.1|	EHI_008770	zinc finger protein, putative	639	72.1162	77.5485	-0.00552669	1	1	0		N.A.	N.A.	N.A.	N.A.	N.A.	N.A.	N.A.	N.A.	N.A.	N.A.
416	gi|183232065|ref|NW_001914914.1|	EHI_008780	actin, putative	2292	39.6204	28.0411	-0.606718	0.434101	1	0.362409		N.A.	N.A.	N.A.	N.A.	N.A.	N.A.	N.A.	N.A.	N.A.	N.A.
417	gi|183232065|ref|NW_001914914.1|	EHI_008790	CXXC-rich protein	597	44.0962	42.9103	-0.149213	0.847619	1	0.0717996		N.A.	N.A.	N.A.	N.A.	N.A.	N.A.	N.A.	N.A.	N.A.	N.A.
418	gi|183232065|ref|NW_001914914.1|	EHI_008800	ser/thr protein phosphatase family protein	810	41.8405	34.1687	-0.401205	0.624938	1	0.204163		N.A.	N.A.	N.A.	N.A.	N.A.	N.A.	N.A.	N.A.	N.A.	N.A.
419	gi|183232065|ref|NW_001914914.1|	EHI_008810	hypothetical protein	1170	38.2506	27.8535	-0.565758	0.464915	1	0.332627		N.A.	N.A.	N.A.	N.A.	N.A.	N.A.	N.A.	N.A.	N.A.	N.A.
420	gi|183232065|ref|NW_001914914.1|	EHI_008820	hypothetical protein	568	19.214	18.9252	-0.131301	0.92217	1	0.0351891		N.A.	N.A.	N.A.	N.A.	N.A.	N.A.	N.A.	N.A.	N.A.	N.A.
421	gi|183236764|ref|NW_001915744.1|	EHI_009020	beta-amylase, putative	1314	3.48174	5.76534	0.600428	0.795989	1	0.099093		N.A.	N.A.	N.A.	N.A.	N.A.	N.A.	N.A.	N.A.	N.A.	N.A.
422	gi|183236764|ref|NW_001915744.1|	EHI_009030	hypothetical protein	402	52.5161	87.3164	0.622026	0.376786	1	0.423905		N.A.	N.A.	N.A.	N.A.	N.A.	N.A.	N.A.	N.A.	N.A.	N.A.
423	gi|183231656|ref|NW_001914899.1|	EHI_009240	tyrosyl-tRNA synthetase, putative	1110	76.1925	125.963	0.614182	0.357642	1	0.446551		N.A.	N.A.	N.A.	N.A.	N.A.	N.A.	N.A.	N.A.	N.A.	N.A.
424	gi|183231656|ref|NW_001914899.1|	EHI_009250	vesicular integral membrane protein VIP36, putative	1376	79.3136	41.5732	-1.03991	0.137729	0.989553	0.860975		N.A.	N.A.	N.A.	N.A.	N.A.	N.A.	N.A.	N.A.	N.A.	N.A.
425	gi|183231656|ref|NW_001914899.1|	EHI_009260	hypothetical protein, conserved	1074	102.83	167.934	0.596757	0.36149	1	0.441904		N.A.	N.A.	N.A.	N.A.	N.A.	N.A.	N.A.	N.A.	N.A.	N.A.
426	gi|183231656|ref|NW_001914899.1|	EHI_009370	fatty acid elongase, putative	1461	50.9599	81.9296	0.573596	0.40823	1	0.389095		N.A.	N.A.	N.A.	N.A.	N.A.	N.A.	N.A.	N.A.	N.A.	N.A.
427	gi|183231656|ref|NW_001914899.1|	EHI_009380	hypothetical protein	498	58.4051	91.842	0.541819	0.442763	1	0.353829		N.A.	N.A.	N.A.	N.A.	N.A.	N.A.	N.A.	N.A.	N.A.	N.A.
428	gi|183231656|ref|NW_001914899.1|	EHI_009390	hypothetical protein, conserved	1553	44.9128	75.6771	0.641035	0.365701	1	0.436873		N.A.	N.A.	N.A.	N.A.	N.A.	N.A.	N.A.	N.A.	N.A.	N.A.
429	gi|183231656|ref|NW_001914899.1|	EHI_009400	hypothetical protein	346	61.2374	75.0763	0.183295	0.823067	1	0.084565		36.4876	40.4685	32.6495	33.9989	28.3772	86.6377	122.142	132.82	0	0
430	gi|183231656|ref|NW_001914899.1|	EHI_009410	hypothetical protein, conserved	1911	70.9918	110.771	0.530796	0.431225	1	0.365296		N.A.	N.A.	N.A.	N.A.	N.A.	N.A.	N.A.	N.A.	N.A.	N.A.
431	gi|183231656|ref|NW_001914899.1|	EHI_009430	ubiquitin carboxyl-terminal hydrolase, putative	1864	40.5593	34.6014	-0.338382	0.660348	1	0.180227		N.A.	N.A.	N.A.	N.A.	N.A.	N.A.	N.A.	N.A.	N.A.	N.A.
432	gi|183231656|ref|NW_001914899.1|	EHI_009440	hypothetical protein	399	61.0461	100.236	0.604147	0.360774	1	0.442764		N.A.	N.A.	N.A.	N.A.	N.A.	N.A.	N.A.	N.A.	N.A.	N.A.
433	gi|183231656|ref|NW_001914899.1|	EHI_009450	hypothetical protein	630	51.1579	78.6563	0.509287	0.457902	1	0.339228		N.A.	N.A.	N.A.	N.A.	N.A.	N.A.	N.A.	N.A.	N.A.	N.A.
434	gi|183231656|ref|NW_001914899.1|	EHI_009460	phospholipid-transporting P-type ATPase, putative	3300	58.1266	43.6117	-0.523488	0.476955	1	0.321523		N.A.	N.A.	N.A.	N.A.	N.A.	N.A.	N.A.	N.A.	N.A.	N.A.
435	gi|183231656|ref|NW_001914899.1|	EHI_009470	RNA recognition motif domain containing protein	537	163.68	211.54	0.259567	0.687374	1	0.162807		N.A.	N.A.	N.A.	N.A.	N.A.	N.A.	N.A.	N.A.	N.A.	N.A.
436	gi|183231656|ref|NW_001914899.1|	EHI_009480	immediate-early protein, putative	870	68.0977	71.0944	-0.0480942	0.950109	1	0.0222268		N.A.	N.A.	N.A.	N.A.	N.A.	N.A.	N.A.	N.A.	N.A.	N.A.
437	gi|183231656|ref|NW_001914899.1|	EHI_009490	hypothetical protein	420	76.9194	120.773	0.539868	0.42455	1	0.372071		N.A.	N.A.	N.A.	N.A.	N.A.	N.A.	N.A.	N.A.	N.A.	N.A.
438	gi|183231656|ref|NW_001914899.1|	EHI_009500	hypothetical protein	366	76.257	79.7487	-0.0456472	0.977591	1	0.00984281		N.A.	N.A.	N.A.	N.A.	N.A.	N.A.	N.A.	N.A.	N.A.	N.A.
439	gi|183231656|ref|NW_001914899.1|	EHI_009510	TBC domain containing protein	939	69.6263	60.2167	-0.319161	0.664508	1	0.1775		N.A.	N.A.	N.A.	N.A.	N.A.	N.A.	N.A.	N.A.	N.A.	N.A.
440	gi|183231656|ref|NW_001914899.1|	EHI_009520	alpha-1,2-mannosidase, putative	2214	45.7262	26.4521	-0.896678	0.224833	1	0.648139		N.A.	N.A.	N.A.	N.A.	N.A.	N.A.	N.A.	N.A.	N.A.	N.A.
441	gi|183231656|ref|NW_001914899.1|	EHI_009530	pyruvate phosphate dikinase	2658	148.371	159.039	-0.010132	1	1	0		N.A.	N.A.	N.A.	N.A.	N.A.	N.A.	N.A.	N.A.	N.A.	N.A.
442	gi|183231656|ref|NW_001914899.1|	EHI_009540	hypothetical protein, conserved	2193	82.7248	97.4575	0.125967	0.863503	1	0.0637359		N.A.	N.A.	N.A.	N.A.	N.A.	N.A.	N.A.	N.A.	N.A.	N.A.
443	gi|183231656|ref|NW_001914899.1|	EHI_009560	hypothetical protein	1060	75.4222	82.6967	0.0224944	0.977857	1	0.0097247		N.A.	N.A.	N.A.	N.A.	N.A.	N.A.	N.A.	N.A.	N.A.	N.A.
444	gi|183231656|ref|NW_001914899.1|	EHI_009570	gelsolin repeat protein, putative	4251	57.1778	54.187	-0.187398	0.817188	1	0.087678		N.A.	N.A.	N.A.	N.A.	N.A.	N.A.	N.A.	N.A.	N.A.	N.A.
445	gi|183231656|ref|NW_001914899.1|	EHI_009580	tyrosine kinase, putative	3243	58.636	59.6875	-0.0844896	0.913027	1	0.0395164		N.A.	N.A.	N.A.	N.A.	N.A.	N.A.	N.A.	N.A.	N.A.	N.A.
446	gi|183231656|ref|NW_001914899.1|	EHI_009590	serine/threonine protein kinase, putative	5283	64.7554	66.0055	-0.0825675	0.94729	1	0.0235173		N.A.	N.A.	N.A.	N.A.	N.A.	N.A.	N.A.	N.A.	N.A.	N.A.
447	gi|183231656|ref|NW_001914899.1|	EHI_009600	hypothetical protein	4923	47.4105	23.5852	-1.11337	0.145445	1	0.837302		N.A.	N.A.	N.A.	N.A.	N.A.	N.A.	N.A.	N.A.	N.A.	N.A.
448	gi|183231656|ref|NW_001914899.1|	EHI_009610	Dr1-associated corepressor, putative	360	73.7651	105.847	0.410079	0.552017	1	0.258048		N.A.	N.A.	N.A.	N.A.	N.A.	N.A.	N.A.	N.A.	N.A.	N.A.
449	gi|183231656|ref|NW_001914899.1|	EHI_009620	hypothetical protein	645	61.5389	67.1908	0.0164213	1	1	0		N.A.	N.A.	N.A.	N.A.	N.A.	N.A.	N.A.	N.A.	N.A.	N.A.
450	gi|183231656|ref|NW_001914899.1|	EHI_009630	Ran-binding protein, putative	3185	53.0433	33.3886	-0.775795	0.284384	1	0.546096		N.A.	N.A.	N.A.	N.A.	N.A.	N.A.	N.A.	N.A.	N.A.	N.A.
451	gi|183231656|ref|NW_001914899.1|	EHI_009640	WD repeat protein	1008	71.833	88.5371	0.191025	0.804875	1	0.0942717		N.A.	N.A.	N.A.	N.A.	N.A.	N.A.	N.A.	N.A.	N.A.	N.A.
452	gi|183231656|ref|NW_001914899.1|	EHI_009650	hypothetical protein	1150	43.3164	19.8119	-1.23344	0.104419	0.919544	0.981219		N.A.	N.A.	N.A.	N.A.	N.A.	N.A.	N.A.	N.A.	N.A.	N.A.
453	gi|183231656|ref|NW_001914899.1|	EHI_009660	DENN domain protein	2796	44.2797	22.6217	-1.07491	0.159713	1	0.79666		N.A.	N.A.	N.A.	N.A.	N.A.	N.A.	N.A.	N.A.	N.A.	N.A.
454	gi|183231656|ref|NW_001914899.1|	EHI_009670	hypothetical protein	3339	57.7845	32.1768	-0.952164	0.187703	1	0.726529		N.A.	N.A.	N.A.	N.A.	N.A.	N.A.	N.A.	N.A.	N.A.	N.A.
455	gi|183231656|ref|NW_001914899.1|	EHI_009680	40S ribosomal protein S18, putative	524	87.6018	100.228	0.0838314	0.924525	1	0.0340813		N.A.	N.A.	N.A.	N.A.	N.A.	N.A.	N.A.	N.A.	N.A.	N.A.
456	gi|183231656|ref|NW_001914899.1|	EHI_009690	hypothetical protein	447	72.7879	80.4703	0.0343906	1	1	0		N.A.	N.A.	N.A.	N.A.	N.A.	N.A.	N.A.	N.A.	N.A.	N.A.
457	gi|183231656|ref|NW_001914899.1|	EHI_009700	hypothetical protein	930	100.228	103.743	-0.0605143	0.947839	1	0.0232654		N.A.	N.A.	N.A.	N.A.	N.A.	N.A.	N.A.	N.A.	N.A.	N.A.
458	gi|183232081|ref|NW_001914915.1|	EHI_009800	phosphatidylserine synthase, putative	1329	32.8282	45.5453	0.360888	0.632883	1	0.198677		N.A.	N.A.	N.A.	N.A.	N.A.	N.A.	N.A.	N.A.	N.A.	N.A.
459	gi|183232081|ref|NW_001914915.1|	EHI_009810	40S ribosomal protein S17, putative	354	43.3198	61.9057	0.403759	0.569188	1	0.244744		N.A.	N.A.	N.A.	N.A.	N.A.	N.A.	N.A.	N.A.	N.A.	N.A.
460	gi|183232081|ref|NW_001914915.1|	EHI_009820	myb-like DNA-binding domain containing protein	549	32.3091	24.673	-0.497107	0.535248	1	0.271445		N.A.	N.A.	N.A.	N.A.	N.A.	N.A.	N.A.	N.A.	N.A.	N.A.
461	gi|183232081|ref|NW_001914915.1|	EHI_009830	hypothetical protein	4911	26.4174	21.3616	-0.414592	0.686586	1	0.163305		N.A.	N.A.	N.A.	N.A.	N.A.	N.A.	N.A.	N.A.	N.A.	N.A.
462	gi|183232081|ref|NW_001914915.1|	EHI_009840	hypothetical protein, conserved domain containing	282	71.1473	65.9207	-0.219987	0.750902	1	0.124417		N.A.	N.A.	N.A.	N.A.	N.A.	N.A.	N.A.	N.A.	N.A.	N.A.
463	gi|183232081|ref|NW_001914915.1|	EHI_009850	hypothetical protein	597	68.3705	64.5869	-0.192081	0.794134	1	0.100106		N.A.	N.A.	N.A.	N.A.	N.A.	N.A.	N.A.	N.A.	N.A.	N.A.
464	gi|183232081|ref|NW_001914915.1|	EHI_009860	hypothetical protein	1638	78.9853	99.6843	0.225153	0.746744	1	0.126828		N.A.	N.A.	N.A.	N.A.	N.A.	N.A.	N.A.	N.A.	N.A.	N.A.
465	gi|183232081|ref|NW_001914915.1|	EHI_009870	hypothetical protein, conserved	714	50.7236	96.9732	0.823133	0.236283	1	0.626568		N.A.	N.A.	N.A.	N.A.	N.A.	N.A.	N.A.	N.A.	N.A.	N.A.
466	gi|183232081|ref|NW_001914915.1|	EHI_009880	hypothetical protein, conserved	1446	23.5967	15.8478	-0.68018	0.44087	1	0.355689		N.A.	N.A.	N.A.	N.A.	N.A.	N.A.	N.A.	N.A.	N.A.	N.A.
467	gi|183232081|ref|NW_001914915.1|	EHI_009890	phosphatidylinositol-4,5-bisphosphate 3-kinase, putative	3135	39.1084	50.1012	0.24636	0.777518	1	0.109289		N.A.	N.A.	N.A.	N.A.	N.A.	N.A.	N.A.	N.A.	N.A.	N.A.
468	gi|183232081|ref|NW_001914915.1|	EHI_009900	hypothetical protein	1167	35.8303	38.14	-0.0201196	1	1	0		N.A.	N.A.	N.A.	N.A.	N.A.	N.A.	N.A.	N.A.	N.A.	N.A.
469	gi|183232081|ref|NW_001914915.1|	EHI_009910	TBC domain containing protein	1047	27.0722	10.1226	-1.51756	0.085111	0.90262	1.07001		N.A.	N.A.	N.A.	N.A.	N.A.	N.A.	N.A.	N.A.	N.A.	N.A.
470	gi|183232081|ref|NW_001914915.1|	EHI_009920	hypothetical protein	1368	22.9991	9.54263	-1.36746	0.114067	0.919544	0.942839		N.A.	N.A.	N.A.	N.A.	N.A.	N.A.	N.A.	N.A.	N.A.	N.A.
471	gi|183232081|ref|NW_001914915.1|	EHI_009930	myb-like DNA-binding domain containing protein	453	49.9889	63.0565	0.224226	0.761622	1	0.11826		N.A.	N.A.	N.A.	N.A.	N.A.	N.A.	N.A.	N.A.	N.A.	N.A.
472	gi|183232081|ref|NW_001914915.1|	EHI_009940	Clathrin adaptor complex small chain, putative	673	42.6864	62.4584	0.437746	0.538132	1	0.269112		N.A.	N.A.	N.A.	N.A.	N.A.	N.A.	N.A.	N.A.	N.A.	N.A.
473	gi|183232081|ref|NW_001914915.1|	EHI_009950	putative XPA-binding protein 1	1074	38.1	65.6995	0.674082	0.359795	1	0.443944		N.A.	N.A.	N.A.	N.A.	N.A.	N.A.	N.A.	N.A.	N.A.	N.A.
474	gi|183232081|ref|NW_001914915.1|	EHI_009970	Rab GTPase activating protein, putative	1022	21.7324	16.6367	-0.492534	0.56448	1	0.248351		N.A.	N.A.	N.A.	N.A.	N.A.	N.A.	N.A.	N.A.	N.A.	N.A.
475	gi|183232081|ref|NW_001914915.1|	EHI_009980	hypothetical protein	768	24.0944	13.7016	-0.918247	0.275579	1	0.559754		N.A.	N.A.	N.A.	N.A.	N.A.	N.A.	N.A.	N.A.	N.A.	N.A.
476	gi|183232081|ref|NW_001914915.1|	EHI_009990	hypothetical protein	1749	37.6	60.9532	0.585119	0.408823	1	0.388464		N.A.	N.A.	N.A.	N.A.	N.A.	N.A.	N.A.	N.A.	N.A.	N.A.
477	gi|183232081|ref|NW_001914915.1|	EHI_010000	leucine rich repeat protein, BspA family	1086	21.0165	8.10648	-1.47	0.113452	0.919544	0.945189		N.A.	N.A.	N.A.	N.A.	N.A.	N.A.	N.A.	N.A.	N.A.	N.A.
478	gi|183232081|ref|NW_001914915.1|	EHI_010010	hypothetical protein	903	42.6544	66.9063	0.537871	0.450202	1	0.346593		N.A.	N.A.	N.A.	N.A.	N.A.	N.A.	N.A.	N.A.	N.A.	N.A.
479	gi|183232081|ref|NW_001914915.1|	EHI_010020	calmodulin, putative	405	51.6222	75.7076	0.441251	0.538579	1	0.268751		N.A.	N.A.	N.A.	N.A.	N.A.	N.A.	N.A.	N.A.	N.A.	N.A.
480	gi|183232081|ref|NW_001914915.1|	EHI_010030	hypothetical protein	326	43.8261	55.4008	0.227231	0.797482	1	0.0982792		N.A.	N.A.	N.A.	N.A.	N.A.	N.A.	N.A.	N.A.	N.A.	N.A.
481	gi|183232081|ref|NW_001914915.1|	EHI_010040	hypothetical protein	886	23.1066	22.9006	-0.122569	0.933478	1	0.0298958		N.A.	N.A.	N.A.	N.A.	N.A.	N.A.	N.A.	N.A.	N.A.	N.A.
482	gi|183232081|ref|NW_001914915.1|	EHI_010050	Rap/Ran GTPase-activating protein, putative	1950	22.5047	22.6703	-0.0991872	1	1	0		N.A.	N.A.	N.A.	N.A.	N.A.	N.A.	N.A.	N.A.	N.A.	N.A.
483	gi|183232081|ref|NW_001914915.1|	EHI_010060	RNA recognition motif domain containing protein	462	33.2484	54.4267	0.598948	0.439135	1	0.357402		N.A.	N.A.	N.A.	N.A.	N.A.	N.A.	N.A.	N.A.	N.A.	N.A.
484	gi|183232081|ref|NW_001914915.1|	EHI_010070	Xaa-Pro dipeptidase, putative	1416	34.6919	51.3791	0.454919	0.554688	1	0.255951		N.A.	N.A.	N.A.	N.A.	N.A.	N.A.	N.A.	N.A.	N.A.	N.A.
485	gi|183232081|ref|NW_001914915.1|	EHI_010080	sucrose transporter, putative	1510	18.585	10.1591	-0.97267	0.326564	1	0.486032		N.A.	N.A.	N.A.	N.A.	N.A.	N.A.	N.A.	N.A.	N.A.	N.A.
486	gi|183232081|ref|NW_001914915.1|	EHI_010090	hypothetical protein	2103	23.5898	11.6424	-1.12043	0.201151	1	0.696479		N.A.	N.A.	N.A.	N.A.	N.A.	N.A.	N.A.	N.A.	N.A.	N.A.
487	gi|183232081|ref|NW_001914915.1|	EHI_010100	hypothetical protein	435	33.7257	44.9497	0.303179	0.710539	1	0.148412		N.A.	N.A.	N.A.	N.A.	N.A.	N.A.	N.A.	N.A.	N.A.	N.A.
488	gi|183232081|ref|NW_001914915.1|	EHI_010110	hypothetical protein	2517	25.4977	10.1327	-1.43008	0.114472	0.919544	0.941301		N.A.	N.A.	N.A.	N.A.	N.A.	N.A.	N.A.	N.A.	N.A.	N.A.
489	gi|183232081|ref|NW_001914915.1|	EHI_010120	hypothetical protein	1015	30.897	28.3658	-0.232644	0.786743	1	0.104167		N.A.	N.A.	N.A.	N.A.	N.A.	N.A.	N.A.	N.A.	N.A.	N.A.
490	gi|183232081|ref|NW_001914915.1|	EHI_010130	hypothetical protein	525	27.652	42.4618	0.506613	0.519732	1	0.28422		N.A.	N.A.	N.A.	N.A.	N.A.	N.A.	N.A.	N.A.	N.A.	N.A.
491	gi|183232081|ref|NW_001914915.1|	EHI_010140	DNA primase small subunit, putative	1179	30.9132	28.2497	-0.239283	0.786743	1	0.104167		N.A.	N.A.	N.A.	N.A.	N.A.	N.A.	N.A.	N.A.	N.A.	N.A.
492	gi|183232081|ref|NW_001914915.1|	EHI_010150	hypothetical protein	528	23.4772	35.6728	0.491124	0.535248	1	0.271445		N.A.	N.A.	N.A.	N.A.	N.A.	N.A.	N.A.	N.A.	N.A.	N.A.
493	gi|183231603|ref|NW_001914897.1|	EHI_010260	hypothetical protein	324	63.0289	43.5564	-0.641899	0.376747	1	0.423951		N.A.	N.A.	N.A.	N.A.	N.A.	N.A.	N.A.	N.A.	N.A.	N.A.
494	gi|183231603|ref|NW_001914897.1|	EHI_010270	hypothetical protein	1305	46.4561	50.1468	-1.93644e-05	1	1	0		N.A.	N.A.	N.A.	N.A.	N.A.	N.A.	N.A.	N.A.	N.A.	N.A.
495	gi|183231603|ref|NW_001914897.1|	EHI_010280	hypothetical protein	360	81.1488	94.6695	0.11186	0.879727	1	0.055652		N.A.	N.A.	N.A.	N.A.	N.A.	N.A.	N.A.	N.A.	N.A.	N.A.
496	gi|183231603|ref|NW_001914897.1|	EHI_010290	protein phosphatase, putative	963	60.0615	96.853	0.578091	0.392612	1	0.406037		N.A.	N.A.	N.A.	N.A.	N.A.	N.A.	N.A.	N.A.	N.A.	N.A.
497	gi|183231603|ref|NW_001914897.1|	EHI_010300	hypothetical protein, conserved	1962	47.4959	62.9634	0.295724	0.668677	1	0.174784		N.A.	N.A.	N.A.	N.A.	N.A.	N.A.	N.A.	N.A.	N.A.	N.A.
498	gi|183231603|ref|NW_001914897.1|	EHI_010310	hypothetical protein	1857	32.812	10.9058	-1.68764	0.0357507	0.806773	1.44672		N.A.	N.A.	N.A.	N.A.	N.A.	N.A.	N.A.	N.A.	N.A.	N.A.
499	gi|183231603|ref|NW_001914897.1|	EHI_010320	hypothetical protein	1359	45.0615	46.1941	-0.0742925	0.926504	1	0.0331526		N.A.	N.A.	N.A.	N.A.	N.A.	N.A.	N.A.	N.A.	N.A.	N.A.
500	gi|183231603|ref|NW_001914897.1|	EHI_010330	hypothetical protein	837	50.8425	47.0154	-0.222644	0.762474	1	0.117775		N.A.	N.A.	N.A.	N.A.	N.A.	N.A.	N.A.	N.A.	N.A.	N.A.
501	gi|183231603|ref|NW_001914897.1|	EHI_010340	hypothetical protein	1665	69.5687	67.6819	-0.149707	0.849051	1	0.071066		N.A.	N.A.	N.A.	N.A.	N.A.	N.A.	N.A.	N.A.	N.A.	N.A.
502	gi|183231603|ref|NW_001914897.1|	EHI_010350	hypothetical protein	402	56.6487	89.0082	0.540628	0.43095	1	0.365573		N.A.	N.A.	N.A.	N.A.	N.A.	N.A.	N.A.	N.A.	N.A.	N.A.
503	gi|183231603|ref|NW_001914897.1|	EHI_010360	phosphatidylinositol-3,4,5-trisphosphate 3-phosphatase, putative	1311	56.8295	92.7015	0.594611	0.388117	1	0.411037		N.A.	N.A.	N.A.	N.A.	N.A.	N.A.	N.A.	N.A.	N.A.	N.A.
504	gi|183231603|ref|NW_001914897.1|	EHI_010370	Ran binding protein, putative	3135	29.529	10.5035	-1.58971	0.0549111	0.845824	1.26034		N.A.	N.A.	N.A.	N.A.	N.A.	N.A.	N.A.	N.A.	N.A.	N.A.
505	gi|183231603|ref|NW_001914897.1|	EHI_010380	hypothetical protein	1452	43.6363	36.2616	-0.376215	0.640509	1	0.193475		N.A.	N.A.	N.A.	N.A.	N.A.	N.A.	N.A.	N.A.	N.A.	N.A.
506	gi|183231603|ref|NW_001914897.1|	EHI_010390	hypothetical protein	640	31.9883	14.0509	-1.28934	0.101546	0.919544	0.993336		N.A.	N.A.	N.A.	N.A.	N.A.	N.A.	N.A.	N.A.	N.A.	N.A.
507	gi|183231603|ref|NW_001914897.1|	EHI_010500	WD domain containing protein	2418	47.1747	51.9957	0.0299949	1	1	0		N.A.	N.A.	N.A.	N.A.	N.A.	N.A.	N.A.	N.A.	N.A.	N.A.
508	gi|183231603|ref|NW_001914897.1|	EHI_010510	hypothetical protein	1017	86.9547	100.72	0.101563	0.886984	1	0.0520842		N.A.	N.A.	N.A.	N.A.	N.A.	N.A.	N.A.	N.A.	N.A.	N.A.
509	gi|183231603|ref|NW_001914897.1|	EHI_010520	hypothetical protein	825	49.6613	73.7586	0.459428	0.526353	1	0.278723		N.A.	N.A.	N.A.	N.A.	N.A.	N.A.	N.A.	N.A.	N.A.	N.A.
510	gi|183231603|ref|NW_001914897.1|	EHI_010530	tubulin alpha chain, putative	1368	68.3433	100.135	0.440103	0.525235	1	0.279646		N.A.	N.A.	N.A.	N.A.	N.A.	N.A.	N.A.	N.A.	N.A.	N.A.
511	gi|183231603|ref|NW_001914897.1|	EHI_010540	TBC domain containing protein	942	57.2221	67.9668	0.13767	0.861912	1	0.0645369		N.A.	N.A.	N.A.	N.A.	N.A.	N.A.	N.A.	N.A.	N.A.	N.A.
512	gi|183231603|ref|NW_001914897.1|	EHI_010550	protein with DENN and LIM domains	1648	53.8779	53.3284	-0.12481	0.87342	1	0.0587769		N.A.	N.A.	N.A.	N.A.	N.A.	N.A.	N.A.	N.A.	N.A.	N.A.
513	gi|183231603|ref|NW_001914897.1|	EHI_010560	acyl-CoA synthetase, putative	3003	48.8959	76.6686	0.537507	0.444546	1	0.352084		N.A.	N.A.	N.A.	N.A.	N.A.	N.A.	N.A.	N.A.	N.A.	N.A.
514	gi|183231603|ref|NW_001914897.1|	EHI_010570	hypothetical protein	864	71.6767	107.601	0.475124	0.487124	1	0.31236		N.A.	N.A.	N.A.	N.A.	N.A.	N.A.	N.A.	N.A.	N.A.	N.A.
515	gi|183231603|ref|NW_001914897.1|	EHI_010580	hypothetical protein	1265	39.3381	44.5789	0.0699152	0.960478	1	0.0175124		N.A.	N.A.	N.A.	N.A.	N.A.	N.A.	N.A.	N.A.	N.A.	N.A.
516	gi|183231603|ref|NW_001914897.1|	EHI_010590	Rho guanine nucleotide exchange factor, putative	1569	52.1599	72.8705	0.37133	0.600775	1	0.221288		N.A.	N.A.	N.A.	N.A.	N.A.	N.A.	N.A.	N.A.	N.A.	N.A.
517	gi|183231603|ref|NW_001914897.1|	EHI_010600	BAR/SH3 domain containing protein	1201	40.6896	42.5343	-0.046203	1	1	0		N.A.	N.A.	N.A.	N.A.	N.A.	N.A.	N.A.	N.A.	N.A.	N.A.
518	gi|183231603|ref|NW_001914897.1|	EHI_010610	Ulp1 protease family, C-terminal catalytic domain containing protein	921	28.8055	10.5434	-1.54868	0.0634883	0.859303	1.19731		N.A.	N.A.	N.A.	N.A.	N.A.	N.A.	N.A.	N.A.	N.A.	N.A.
519	gi|183231603|ref|NW_001914897.1|	EHI_010620	hypothetical protein	852	48.5375	60.4896	0.206801	0.782081	1	0.106748		N.A.	N.A.	N.A.	N.A.	N.A.	N.A.	N.A.	N.A.	N.A.	N.A.
520	gi|183231603|ref|NW_001914897.1|	EHI_010630	HEAT repeat domain containing protein	1885	41.8023	34.0255	-0.405929	0.624938	1	0.204163		N.A.	N.A.	N.A.	N.A.	N.A.	N.A.	N.A.	N.A.	N.A.	N.A.
521	gi|183231603|ref|NW_001914897.1|	EHI_010640	AAA family ATPase, putative	1962	47.7694	50.9562	-0.0170983	1	1	0		N.A.	N.A.	N.A.	N.A.	N.A.	N.A.	N.A.	N.A.	N.A.	N.A.
522	gi|183231603|ref|NW_001914897.1|	EHI_010650	60S ribosomal protein L7, putative	693	72.5822	110.026	0.489155	0.460962	1	0.336335		N.A.	N.A.	N.A.	N.A.	N.A.	N.A.	N.A.	N.A.	N.A.	N.A.
523	gi|183231603|ref|NW_001914897.1|	EHI_010660	Rab family GTPase	576	59.3706	89.0806	0.474233	0.495054	1	0.305348		N.A.	N.A.	N.A.	N.A.	N.A.	N.A.	N.A.	N.A.	N.A.	N.A.
524	gi|183231603|ref|NW_001914897.1|	EHI_010670	hypothetical protein	1560	39.2883	40.545	-0.064684	0.958722	1	0.0183074		N.A.	N.A.	N.A.	N.A.	N.A.	N.A.	N.A.	N.A.	N.A.	N.A.
525	gi|183231603|ref|NW_001914897.1|	EHI_010680	Sand family protein	1350	32.8098	26.7006	-0.405846	0.640187	1	0.193693		N.A.	N.A.	N.A.	N.A.	N.A.	N.A.	N.A.	N.A.	N.A.	N.A.
526	gi|183231603|ref|NW_001914897.1|	EHI_010690	Rab GTPase activating protein, putative	1954	39.9338	27.7771	-0.631636	0.434101	1	0.362409		N.A.	N.A.	N.A.	N.A.	N.A.	N.A.	N.A.	N.A.	N.A.	N.A.
527	gi|183231603|ref|NW_001914897.1|	EHI_010700	A/G-specific adenine glycosylase, putative	976	42.0304	52.2818	0.204022	0.822703	1	0.0847569		N.A.	N.A.	N.A.	N.A.	N.A.	N.A.	N.A.	N.A.	N.A.	N.A.
528	gi|183231603|ref|NW_001914897.1|	EHI_010710	hypothetical protein	1272	55.7589	95.722	0.668186	0.331023	1	0.480141		N.A.	N.A.	N.A.	N.A.	N.A.	N.A.	N.A.	N.A.	N.A.	N.A.
529	gi|183231603|ref|NW_001914897.1|	EHI_010720	Ras GTPase-activating protein, putative	1420	42.2258	61.3056	0.426532	0.562329	1	0.25001		N.A.	N.A.	N.A.	N.A.	N.A.	N.A.	N.A.	N.A.	N.A.	N.A.
530	gi|183231603|ref|NW_001914897.1|	EHI_010730	vacuolar sorting protein 26, putative	1329	36.6552	35.2535	-0.165985	0.864613	1	0.0631781		N.A.	N.A.	N.A.	N.A.	N.A.	N.A.	N.A.	N.A.	N.A.	N.A.
531	gi|183231603|ref|NW_001914897.1|	EHI_010740	hypothetical protein	6492	32.0861	19.1858	-0.847889	0.277231	1	0.557158		N.A.	N.A.	N.A.	N.A.	N.A.	N.A.	N.A.	N.A.	N.A.	N.A.
532	gi|183231603|ref|NW_001914897.1|	EHI_010750	hypothetical protein	2181	61.5002	64.8007	-0.034822	0.972665	1	0.0120368		N.A.	N.A.	N.A.	N.A.	N.A.	N.A.	N.A.	N.A.	N.A.	N.A.
533	gi|183236364|ref|NW_001915532.1|	EHI_010850	cysteine proteinase, putative	948	41.6002	41.331	-0.119317	0.9202	1	0.0361177		N.A.	N.A.	N.A.	N.A.	N.A.	N.A.	N.A.	N.A.	N.A.	N.A.
534	gi|183235897|ref|NW_001915338.1|	EHI_010950	NMN adenylyltransferase, putative	639	53.0772	58.9227	0.0403289	0.969537	1	0.0134357		N.A.	N.A.	N.A.	N.A.	N.A.	N.A.	N.A.	N.A.	N.A.	N.A.
535	gi|183235897|ref|NW_001915338.1|	EHI_011060	hypothetical protein	1179	18.7083	4.66289	-2.08433	0.0312929	0.798644	1.50455		N.A.	N.A.	N.A.	N.A.	N.A.	N.A.	N.A.	N.A.	N.A.	N.A.
536	gi|183235897|ref|NW_001915338.1|	EHI_011070	RhoGAP domain containing protein	1328	41.0709	22.4199	-0.979537	0.205397	1	0.687405		N.A.	N.A.	N.A.	N.A.	N.A.	N.A.	N.A.	N.A.	N.A.	N.A.
537	gi|183234028|ref|NW_001915039.1|	EHI_011170	protein kinase, putative	1524	38.7405	14.6896	-1.50114	0.0571953	0.845824	1.24264		N.A.	N.A.	N.A.	N.A.	N.A.	N.A.	N.A.	N.A.	N.A.	N.A.
538	gi|183234028|ref|NW_001915039.1|	EHI_011180	protein kinase domain containing protein	1686	39.5507	10.3424	-2.03184	0.0136717	0.787449	1.86418		N.A.	N.A.	N.A.	N.A.	N.A.	N.A.	N.A.	N.A.	N.A.	N.A.
539	gi|183234028|ref|NW_001915039.1|	EHI_011190	hypothetical protein	1434	81.7378	26.6516	-1.72221	0.017255	0.787449	1.76309		N.A.	N.A.	N.A.	N.A.	N.A.	N.A.	N.A.	N.A.	N.A.	N.A.
540	gi|183234028|ref|NW_001915039.1|	EHI_011200	hypothetical protein	1023	58.2877	23.2502	-1.4312	0.0502676	0.842972	1.29871		N.A.	N.A.	N.A.	N.A.	N.A.	N.A.	N.A.	N.A.	N.A.	N.A.
541	gi|183234028|ref|NW_001915039.1|	EHI_011210	elongation factor 1-alpha 1	1329	110.812	40.4421	-1.56144	0.0239126	0.787449	1.62137		N.A.	N.A.	N.A.	N.A.	N.A.	N.A.	N.A.	N.A.	N.A.	N.A.
542	gi|183234028|ref|NW_001915039.1|	EHI_011220	protein kinase, putative	937	52.0993	67.2407	0.257216	0.717538	1	0.144155		N.A.	N.A.	N.A.	N.A.	N.A.	N.A.	N.A.	N.A.	N.A.	N.A.
543	gi|183234028|ref|NW_001915039.1|	EHI_011230	endonuclease V, putative	834	41.2187	84.9457	0.930931	0.180595	1	0.743295		11.11	18.4283	3.32863	0.10047	0	14.894	10.2504	0	0	0
544	gi|183234028|ref|NW_001915039.1|	EHI_011240	hypothetical protein	847	29.9945	11.8214	-1.44363	0.0756813	0.887427	1.12101		N.A.	N.A.	N.A.	N.A.	N.A.	N.A.	N.A.	N.A.	N.A.	N.A.
545	gi|183234028|ref|NW_001915039.1|	EHI_011250	hypothetical protein	645	44.9753	69.2118	0.510424	0.47266	1	0.325451		N.A.	N.A.	N.A.	N.A.	N.A.	N.A.	N.A.	N.A.	N.A.	N.A.
546	gi|183234028|ref|NW_001915039.1|	EHI_011260	hypothetical protein, conserved	720	78.9479	84.0166	-0.0205064	1	1	0		19.881	23.4961	11.5778	0.602817	0.295596	41.0216	33.6286	12.5655	7.47881	23.5211
547	gi|183234028|ref|NW_001915039.1|	EHI_011270	hypothetical protein, conserved	2418	33.9091	18.1341	-1.0081	0.191581	1	0.717648		N.A.	N.A.	N.A.	N.A.	N.A.	N.A.	N.A.	N.A.	N.A.	N.A.
548	gi|183235190|ref|NW_001915177.1|	EHI_011370	hypothetical protein, conserved	687	32.8133	31.9815	-0.146788	0.901076	1	0.0452383		N.A.	N.A.	N.A.	N.A.	N.A.	N.A.	N.A.	N.A.	N.A.	N.A.
549	gi|183235190|ref|NW_001915177.1|	EHI_011380	hypothetical protein	1212	36.9673	16.6162	-1.25743	0.1149	0.919544	0.93968		N.A.	N.A.	N.A.	N.A.	N.A.	N.A.	N.A.	N.A.	N.A.	N.A.
550	gi|183235190|ref|NW_001915177.1|	EHI_011390	Rho guanine nucleotide exchange factor, putative	1875	52.0306	40.1415	-0.483249	0.524719	1	0.280073		N.A.	N.A.	N.A.	N.A.	N.A.	N.A.	N.A.	N.A.	N.A.	N.A.
551	gi|183235190|ref|NW_001915177.1|	EHI_011400	hypothetical protein	654	41.4254	13.5479	-1.71319	0.0303814	0.798644	1.51739		N.A.	N.A.	N.A.	N.A.	N.A.	N.A.	N.A.	N.A.	N.A.	N.A.
552	gi|183235190|ref|NW_001915177.1|	EHI_011410	transketolase, putative	1509	46.7813	60.5067	0.26024	0.749792	1	0.125059		N.A.	N.A.	N.A.	N.A.	N.A.	N.A.	N.A.	N.A.	N.A.	N.A.
553	gi|183234780|ref|NW_001915120.1|	EHI_011510	protein kinase, putative	1332	40.679	32.3091	-0.441125	0.573178	1	0.24171		N.A.	N.A.	N.A.	N.A.	N.A.	N.A.	N.A.	N.A.	N.A.	N.A.
554	gi|183234780|ref|NW_001915120.1|	EHI_011520	WD domain containing protein	1098	29.446	8.60288	-1.86977	0.0253981	0.787449	1.5952		N.A.	N.A.	N.A.	N.A.	N.A.	N.A.	N.A.	N.A.	N.A.	N.A.
555	gi|183234780|ref|NW_001915120.1|	EHI_011530	ubiquitin-protein ligase, putative	1986	28.3771	16.3521	-0.900258	0.301492	1	0.520724		N.A.	N.A.	N.A.	N.A.	N.A.	N.A.	N.A.	N.A.	N.A.	N.A.
556	gi|183234780|ref|NW_001915120.1|	EHI_011540	hypothetical protein	480	40.2016	36.7605	-0.238632	0.74772	1	0.126261		N.A.	N.A.	N.A.	N.A.	N.A.	N.A.	N.A.	N.A.	N.A.	N.A.
557	gi|183234780|ref|NW_001915120.1|	EHI_011550	hypothetical protein	1848	48.0885	57.8514	0.15598	0.840782	1	0.0753167		N.A.	N.A.	N.A.	N.A.	N.A.	N.A.	N.A.	N.A.	N.A.	N.A.
558	gi|183234780|ref|NW_001915120.1|	EHI_011560	hypothetical protein	1602	32.5307	33.6092	-0.0630161	0.951104	1	0.0217721		N.A.	N.A.	N.A.	N.A.	N.A.	N.A.	N.A.	N.A.	N.A.	N.A.
559	gi|183230153|ref|NW_001914863.1|	EHI_011660	hypothetical protein	2493	13.984	9.83622	-0.611348	0.480832	1	0.318007		N.A.	N.A.	N.A.	N.A.	N.A.	N.A.	N.A.	N.A.	N.A.	N.A.
560	gi|183230153|ref|NW_001914863.1|	EHI_011770	hypothetical protein	2262	18.1577	4.67704	-2.03726	0.0312929	0.798644	1.50455		N.A.	N.A.	N.A.	N.A.	N.A.	N.A.	N.A.	N.A.	N.A.	N.A.
561	gi|183230153|ref|NW_001914863.1|	EHI_011780	alpha-adaptin, putative	2589	25.5883	17.6587	-0.641612	0.432284	1	0.36423		N.A.	N.A.	N.A.	N.A.	N.A.	N.A.	N.A.	N.A.	N.A.	N.A.
562	gi|183230153|ref|NW_001914863.1|	EHI_011790	hypothetical protein, conserved domain containing	2592	48.3564	46.5301	-0.165417	0.859107	1	0.0659529		N.A.	N.A.	N.A.	N.A.	N.A.	N.A.	N.A.	N.A.	N.A.	N.A.
563	gi|183230153|ref|NW_001914863.1|	EHI_011800	hypothetical protein	822	58.5486	27.8552	-1.17825	0.106018	0.919544	0.974622		N.A.	N.A.	N.A.	N.A.	N.A.	N.A.	N.A.	N.A.	N.A.	N.A.
564	gi|183230153|ref|NW_001914863.1|	EHI_011810	hypothetical protein, conserved	819	105.075	154.272	0.44332	0.494501	1	0.305832		N.A.	N.A.	N.A.	N.A.	N.A.	N.A.	N.A.	N.A.	N.A.	N.A.
565	gi|183230153|ref|NW_001914863.1|	EHI_011820	hypothetical protein	993	84.7065	66.8542	-0.451014	0.505846	1	0.295982		N.A.	N.A.	N.A.	N.A.	N.A.	N.A.	N.A.	N.A.	N.A.	N.A.
566	gi|183230153|ref|NW_001914863.1|	EHI_011830	hypothetical protein	474	100.024	163.85	0.601125	0.358235	1	0.445832		N.A.	N.A.	N.A.	N.A.	N.A.	N.A.	N.A.	N.A.	N.A.	N.A.
567	gi|183230153|ref|NW_001914863.1|	EHI_011840	hypothetical protein	864	41.1778	24.9268	-0.831194	0.269162	1	0.569986		N.A.	N.A.	N.A.	N.A.	N.A.	N.A.	N.A.	N.A.	N.A.	N.A.
568	gi|183230153|ref|NW_001914863.1|	EHI_011850	hypothetical protein	1198	64.046	86.8429	0.328437	0.642298	1	0.192263		N.A.	N.A.	N.A.	N.A.	N.A.	N.A.	N.A.	N.A.	N.A.	N.A.
569	gi|183230153|ref|NW_001914863.1|	EHI_011860	hypothetical protein	1797	67.4311	36.3751	-0.998206	0.158818	1	0.799099		N.A.	N.A.	N.A.	N.A.	N.A.	N.A.	N.A.	N.A.	N.A.	N.A.
570	gi|183230153|ref|NW_001914863.1|	EHI_011870	proteasome beta subunit, putative	759	119.206	188.347	0.549157	0.402482	1	0.395254		N.A.	N.A.	N.A.	N.A.	N.A.	N.A.	N.A.	N.A.	N.A.	N.A.
571	gi|183230153|ref|NW_001914863.1|	EHI_011880	hypothetical protein	537	55.2105	89.7102	0.588966	0.389576	1	0.409408		N.A.	N.A.	N.A.	N.A.	N.A.	N.A.	N.A.	N.A.	N.A.	N.A.
572	gi|183230153|ref|NW_001914863.1|	EHI_011890	peptidase, C54 family	1129	34.7498	36.9304	-0.0224282	1	1	0		N.A.	N.A.	N.A.	N.A.	N.A.	N.A.	N.A.	N.A.	N.A.	N.A.
573	gi|183230153|ref|NW_001914863.1|	EHI_011900	hypothetical protein	453	22.2863	8.00717	-1.57167	0.0955815	0.919544	1.01963		N.A.	N.A.	N.A.	N.A.	N.A.	N.A.	N.A.	N.A.	N.A.	N.A.
574	gi|183230153|ref|NW_001914863.1|	EHI_011910	hypothetical protein	426	34.1382	13.6146	-1.42793	0.0793591	0.894863	1.1004		N.A.	N.A.	N.A.	N.A.	N.A.	N.A.	N.A.	N.A.	N.A.	N.A.
575	gi|183230153|ref|NW_001914863.1|	EHI_011920	protein kinase, putative	2180	62.947	75.715	0.155848	0.825415	1	0.0833276		N.A.	N.A.	N.A.	N.A.	N.A.	N.A.	N.A.	N.A.	N.A.	N.A.
576	gi|183230153|ref|NW_001914863.1|	EHI_011930	hypothetical protein	1083	52.8401	30.876	-0.882687	0.23155	1	0.635356		N.A.	N.A.	N.A.	N.A.	N.A.	N.A.	N.A.	N.A.	N.A.	N.A.
577	gi|183230153|ref|NW_001914863.1|	EHI_011940	dolichyl-diphosphooligosaccharide--protein glycosyltransferase subunit STT3A, putative	2166	71.779	61.1414	-0.341078	0.626379	1	0.203163		N.A.	N.A.	N.A.	N.A.	N.A.	N.A.	N.A.	N.A.	N.A.	N.A.
578	gi|183230153|ref|NW_001914863.1|	EHI_011950	serine/threonine-protein phosphatase 2A catalytic subunit alpha isoform, putative	930	114.437	128.953	0.0619141	0.941154	1	0.0263394		N.A.	N.A.	N.A.	N.A.	N.A.	N.A.	N.A.	N.A.	N.A.	N.A.
579	gi|183230153|ref|NW_001914863.1|	EHI_011960	hypothetical protein	954	52.9123	68.6367	0.264516	0.721673	1	0.14166		N.A.	N.A.	N.A.	N.A.	N.A.	N.A.	N.A.	N.A.	N.A.	N.A.
580	gi|183230153|ref|NW_001914863.1|	EHI_011970	high-affinity potassium uptake transporter, putative	1545	36.7747	32.4892	-0.288022	0.723037	1	0.140839		N.A.	N.A.	N.A.	N.A.	N.A.	N.A.	N.A.	N.A.	N.A.	N.A.
581	gi|183230153|ref|NW_001914863.1|	EHI_011980	hypothetical protein	663	21.0869	7.80752	-1.52814	0.0777024	0.889732	1.10957		N.A.	N.A.	N.A.	N.A.	N.A.	N.A.	N.A.	N.A.	N.A.	N.A.
582	gi|183230153|ref|NW_001914863.1|	EHI_011990	hypothetical protein	360	23.7838	10.3381	-1.3016	0.132887	0.984363	0.876517		N.A.	N.A.	N.A.	N.A.	N.A.	N.A.	N.A.	N.A.	N.A.	N.A.
583	gi|183230153|ref|NW_001914863.1|	EHI_012000	hypothetical protein	1214	16.0215	6.55148	-1.38292	0.136367	0.986206	0.865292		N.A.	N.A.	N.A.	N.A.	N.A.	N.A.	N.A.	N.A.	N.A.	N.A.
584	gi|183230153|ref|NW_001914863.1|	EHI_012010	beta-N-acetylhexosaminidase, putative	1692	29.2897	45.9346	0.537035	0.468199	1	0.32957		N.A.	N.A.	N.A.	N.A.	N.A.	N.A.	N.A.	N.A.	N.A.	N.A.
585	gi|183230153|ref|NW_001914863.1|	EHI_012020	hypothetical protein	1212	30.198	47.1363	0.530307	0.478759	1	0.319883		N.A.	N.A.	N.A.	N.A.	N.A.	N.A.	N.A.	N.A.	N.A.	N.A.
586	gi|183230153|ref|NW_001914863.1|	EHI_012030	Rab family GTPase	642	34.7948	56.2932	0.582123	0.425049	1	0.371561		N.A.	N.A.	N.A.	N.A.	N.A.	N.A.	N.A.	N.A.	N.A.	N.A.
587	gi|183230153|ref|NW_001914863.1|	EHI_012040	poly(A) polymerase, putative	1569	29.6474	35.5081	0.149358	0.901076	1	0.0452383		N.A.	N.A.	N.A.	N.A.	N.A.	N.A.	N.A.	N.A.	N.A.	N.A.
588	gi|183230153|ref|NW_001914863.1|	EHI_012050	melanocyte prolifeating gene 1, putative	957	28.0424	53.7739	0.826289	0.252911	1	0.597033		N.A.	N.A.	N.A.	N.A.	N.A.	N.A.	N.A.	N.A.	N.A.	N.A.
589	gi|183230153|ref|NW_001914863.1|	EHI_012060	hypothetical protein	312	35.5528	98.4559	1.35624	0.0507357	0.842972	1.29469		N.A.	N.A.	N.A.	N.A.	N.A.	N.A.	N.A.	N.A.	N.A.	N.A.
590	gi|183230153|ref|NW_001914863.1|	EHI_012070	hypothetical protein	788	14.0767	21.2894	0.483009	0.608688	1	0.215605		N.A.	N.A.	N.A.	N.A.	N.A.	N.A.	N.A.	N.A.	N.A.	N.A.
591	gi|183230153|ref|NW_001914863.1|	EHI_012080	hypothetical protein	960	24.121	73.7572	1.49755	0.0377719	0.811646	1.42283		N.A.	N.A.	N.A.	N.A.	N.A.	N.A.	N.A.	N.A.	N.A.	N.A.
592	gi|183230153|ref|NW_001914863.1|	EHI_012090	hypothetical protein	660	14.522	9.58908	-0.701584	0.480832	1	0.318007		N.A.	N.A.	N.A.	N.A.	N.A.	N.A.	N.A.	N.A.	N.A.	N.A.
593	gi|183230153|ref|NW_001914863.1|	EHI_012100	Sec1 family domain containing protein	1520	12.4598	8.14092	-0.71537	0.533758	1	0.272655		N.A.	N.A.	N.A.	N.A.	N.A.	N.A.	N.A.	N.A.	N.A.	N.A.
594	gi|183230153|ref|NW_001914863.1|	EHI_012110	hypothetical protein	303	11.2188	7.79369	-0.627405	0.502736	1	0.29866		N.A.	N.A.	N.A.	N.A.	N.A.	N.A.	N.A.	N.A.	N.A.	N.A.
595	gi|183230153|ref|NW_001914863.1|	EHI_012120	hypothetical protein	1245	12.0095	8.3003	-0.635238	0.629271	1	0.201162		N.A.	N.A.	N.A.	N.A.	N.A.	N.A.	N.A.	N.A.	N.A.	N.A.
596	gi|183230153|ref|NW_001914863.1|	EHI_012130	hypothetical protein	1422	15.8349	19.1842	0.165317	0.914895	1	0.0386286		N.A.	N.A.	N.A.	N.A.	N.A.	N.A.	N.A.	N.A.	N.A.	N.A.
597	gi|183230153|ref|NW_001914863.1|	EHI_012140	hypothetical protein	759	19.2616	54.9832	1.39738	0.0614452	0.859303	1.21151		N.A.	N.A.	N.A.	N.A.	N.A.	N.A.	N.A.	N.A.	N.A.	N.A.
598	gi|183230153|ref|NW_001914863.1|	EHI_012150	hypothetical protein, conserved	899	18.3658	31.4375	0.66168	0.425096	1	0.371513		N.A.	N.A.	N.A.	N.A.	N.A.	N.A.	N.A.	N.A.	N.A.	N.A.
599	gi|183230153|ref|NW_001914863.1|	EHI_012160	ser/thr protein phosphatase family protein	1923	18.953	52.2942	1.34836	0.0801064	0.894863	1.09633		N.A.	N.A.	N.A.	N.A.	N.A.	N.A.	N.A.	N.A.	N.A.	N.A.
600	gi|183230153|ref|NW_001914863.1|	EHI_012170	hypothetical protein	1380	26.2069	78.3056	1.46464	0.0402807	0.812837	1.3949		N.A.	N.A.	N.A.	N.A.	N.A.	N.A.	N.A.	N.A.	N.A.	N.A.
601	gi|183230153|ref|NW_001914863.1|	EHI_012180	hypothetical protein	1425	16.9494	19.7802	0.111744	1	1	0		N.A.	N.A.	N.A.	N.A.	N.A.	N.A.	N.A.	N.A.	N.A.	N.A.
602	gi|183230153|ref|NW_001914863.1|	EHI_012190	brix domain containing protein	1062	16.2208	41.6796	1.24501	0.114829	0.919544	0.939949		N.A.	N.A.	N.A.	N.A.	N.A.	N.A.	N.A.	N.A.	N.A.	N.A.
603	gi|183230153|ref|NW_001914863.1|	EHI_012200	hypothetical protein	684	23.7277	45.1307	0.814076	0.303857	1	0.517331		N.A.	N.A.	N.A.	N.A.	N.A.	N.A.	N.A.	N.A.	N.A.	N.A.
604	gi|183230153|ref|NW_001914863.1|	EHI_012210	hypothetical protein	1620	11.3121	13.5042	0.143782	1	1	0		N.A.	N.A.	N.A.	N.A.	N.A.	N.A.	N.A.	N.A.	N.A.	N.A.
605	gi|183230153|ref|NW_001914863.1|	EHI_012220	protein kinase domain containing protein	3126	18.519	36.7323	0.873484	0.267165	1	0.573221		N.A.	N.A.	N.A.	N.A.	N.A.	N.A.	N.A.	N.A.	N.A.	N.A.
606	gi|183230153|ref|NW_001914863.1|	EHI_012230	xylulose kinase, putative	1500	19.8165	64.3333	1.58273	0.0350184	0.806773	1.4557		N.A.	N.A.	N.A.	N.A.	N.A.	N.A.	N.A.	N.A.	N.A.	N.A.
607	gi|183230153|ref|NW_001914863.1|	EHI_012240	Rho family GTPase	603	25.1772	76.9462	1.49698	0.0364234	0.806773	1.43862		N.A.	N.A.	N.A.	N.A.	N.A.	N.A.	N.A.	N.A.	N.A.	N.A.
608	gi|183230153|ref|NW_001914863.1|	EHI_012250	hypothetical protein	609	23.754	52.5499	1.03148	0.166164	1	0.779463		N.A.	N.A.	N.A.	N.A.	N.A.	N.A.	N.A.	N.A.	N.A.	N.A.
609	gi|183230153|ref|NW_001914863.1|	EHI_012260	hypothetical protein	405	15.0828	37.7838	1.20805	0.142301	1	0.846791		N.A.	N.A.	N.A.	N.A.	N.A.	N.A.	N.A.	N.A.	N.A.	N.A.
610	gi|183230153|ref|NW_001914863.1|	EHI_012270	Gal/GalNAc lectin heavy subunit	3861	44.5704	87.2277	0.856647	0.20981	1	0.678174		N.A.	N.A.	N.A.	N.A.	N.A.	N.A.	N.A.	N.A.	N.A.	N.A.
611	gi|183230153|ref|NW_001914863.1|	EHI_012280	hypothetical protein, conserved	2880	43.0149	31.9916	-0.535638	0.478759	1	0.319883		N.A.	N.A.	N.A.	N.A.	N.A.	N.A.	N.A.	N.A.	N.A.	N.A.
612	gi|183230153|ref|NW_001914863.1|	EHI_012290	ubiquitin carboxyl-terminal hydrolase, putative	2643	51.4074	47.4692	-0.224726	0.797482	1	0.0982792		N.A.	N.A.	N.A.	N.A.	N.A.	N.A.	N.A.	N.A.	N.A.	N.A.
613	gi|183230153|ref|NW_001914863.1|	EHI_012300	hypothetical protein	2745	38.6965	21.7687	-0.936156	0.229317	1	0.639564		N.A.	N.A.	N.A.	N.A.	N.A.	N.A.	N.A.	N.A.	N.A.	N.A.
614	gi|183230153|ref|NW_001914863.1|	EHI_012310	hypothetical protein	411	40.4834	11.7213	-1.88691	0.0176024	0.787449	1.75443		N.A.	N.A.	N.A.	N.A.	N.A.	N.A.	N.A.	N.A.	N.A.	N.A.
615	gi|183230153|ref|NW_001914863.1|	EHI_012320	pumilio domain-containing protein C6G9.14, putative	1679	60.9207	80.3272	0.288131	0.685663	1	0.163889		N.A.	N.A.	N.A.	N.A.	N.A.	N.A.	N.A.	N.A.	N.A.	N.A.
616	gi|183230153|ref|NW_001914863.1|	EHI_012330	serine-threonine-isoleucine rich protein, putative	7884	27.3255	23.8665	-0.30408	0.759254	1	0.119613		N.A.	N.A.	N.A.	N.A.	N.A.	N.A.	N.A.	N.A.	N.A.	N.A.
617	gi|183230153|ref|NW_001914863.1|	EHI_012340	hypothetical protein	2652	55.3	75.3682	0.335714	0.616525	1	0.21005		N.A.	N.A.	N.A.	N.A.	N.A.	N.A.	N.A.	N.A.	N.A.	N.A.
618	gi|183230153|ref|NW_001914863.1|	EHI_012350	hypothetical protein	573	54.5965	97.4928	0.724922	0.291013	1	0.536087		N.A.	N.A.	N.A.	N.A.	N.A.	N.A.	N.A.	N.A.	N.A.	N.A.
619	gi|183230153|ref|NW_001914863.1|	EHI_012360	ribosomal protein S14, putative	514	70.0128	76.266	0.0130873	1	1	0		N.A.	N.A.	N.A.	N.A.	N.A.	N.A.	N.A.	N.A.	N.A.	N.A.
620	gi|183230153|ref|NW_001914863.1|	EHI_012370	hypothetical protein	1005	82.0929	33.2723	-1.40974	0.0459073	0.828984	1.33812		N.A.	N.A.	N.A.	N.A.	N.A.	N.A.	N.A.	N.A.	N.A.	N.A.
621	gi|183230153|ref|NW_001914863.1|	EHI_012380	Rab family GTPase	832	101.129	143.233	0.391456	0.553247	1	0.257081		N.A.	N.A.	N.A.	N.A.	N.A.	N.A.	N.A.	N.A.	N.A.	N.A.
622	gi|183230153|ref|NW_001914863.1|	EHI_012390	peptidyl-prolyl cis-trans isomerase, putative	522	111.685	156.998	0.380649	0.565025	1	0.247932		N.A.	N.A.	N.A.	N.A.	N.A.	N.A.	N.A.	N.A.	N.A.	N.A.
623	gi|183230153|ref|NW_001914863.1|	EHI_012400	hypothetical protein, conserved	573	114.501	72.9301	-0.760035	0.25337	1	0.596244		N.A.	N.A.	N.A.	N.A.	N.A.	N.A.	N.A.	N.A.	N.A.	N.A.
624	gi|183230153|ref|NW_001914863.1|	EHI_012410	hypothetical protein	906	70.0465	90.6645	0.261503	0.721007	1	0.14206		N.A.	N.A.	N.A.	N.A.	N.A.	N.A.	N.A.	N.A.	N.A.	N.A.
625	gi|183230153|ref|NW_001914863.1|	EHI_012420	myb-like DNA-binding domain containing protein	507	45.6729	70.3137	0.511025	0.453058	1	0.343846		N.A.	N.A.	N.A.	N.A.	N.A.	N.A.	N.A.	N.A.	N.A.	N.A.
626	gi|183230153|ref|NW_001914863.1|	EHI_012430	hypothetical protein, conserved	384	78.5396	121.272	0.515783	0.444768	1	0.351866		N.A.	N.A.	N.A.	N.A.	N.A.	N.A.	N.A.	N.A.	N.A.	N.A.
627	gi|183230153|ref|NW_001914863.1|	EHI_012440	hypothetical protein	924	36.54	39.7671	0.0117469	1	1	0		N.A.	N.A.	N.A.	N.A.	N.A.	N.A.	N.A.	N.A.	N.A.	N.A.
628	gi|183230153|ref|NW_001914863.1|	EHI_012450	hypothetical protein	579	18.9372	3.98068	-2.3233	0.0247682	0.787449	1.60611		N.A.	N.A.	N.A.	N.A.	N.A.	N.A.	N.A.	N.A.	N.A.	N.A.
629	gi|183230153|ref|NW_001914863.1|	EHI_012460	splicing factor 3B subunit 4, putative	600	47.5391	92.6019	0.849992	0.21113	1	0.67545		N.A.	N.A.	N.A.	N.A.	N.A.	N.A.	N.A.	N.A.	N.A.	N.A.
630	gi|183230153|ref|NW_001914863.1|	EHI_012470	helicase domain-containing protein	2577	49.9073	80.3181	0.575021	0.417494	1	0.37935		N.A.	N.A.	N.A.	N.A.	N.A.	N.A.	N.A.	N.A.	N.A.	N.A.
631	gi|183230153|ref|NW_001914863.1|	EHI_012480	60S ribosomal protein L10a-2, putative	645	59.7161	96.3927	0.579532	0.392612	1	0.406037		N.A.	N.A.	N.A.	N.A.	N.A.	N.A.	N.A.	N.A.	N.A.	N.A.
632	gi|183230153|ref|NW_001914863.1|	EHI_012490	ARF GTPase activating protein, putative	2231	71.3374	110.328	0.51803	0.443547	1	0.35306		N.A.	N.A.	N.A.	N.A.	N.A.	N.A.	N.A.	N.A.	N.A.	N.A.
633	gi|183230153|ref|NW_001914863.1|	EHI_012500	Coatomer gamma subunit, putative	2547	76.4853	42.0488	-0.97125	0.160343	1	0.794951		N.A.	N.A.	N.A.	N.A.	N.A.	N.A.	N.A.	N.A.	N.A.	N.A.
634	gi|183230153|ref|NW_001914863.1|	EHI_012510	hypothetical protein	2436	70.0345	52.0303	-0.537905	0.437649	1	0.358874		N.A.	N.A.	N.A.	N.A.	N.A.	N.A.	N.A.	N.A.	N.A.	N.A.
635	gi|183230153|ref|NW_001914863.1|	EHI_012520	hypothetical protein	1635	29.5292	11.8667	-1.41571	0.0756813	0.887427	1.12101		N.A.	N.A.	N.A.	N.A.	N.A.	N.A.	N.A.	N.A.	N.A.	N.A.
636	gi|183230153|ref|NW_001914863.1|	EHI_012530	hypothetical protein	2820	33.2988	26.5358	-0.436002	0.598189	1	0.223162		N.A.	N.A.	N.A.	N.A.	N.A.	N.A.	N.A.	N.A.	N.A.	N.A.
637	gi|183230153|ref|NW_001914863.1|	EHI_012540	RhoGAP domain containing protein	3267	30.5343	17.7585	-0.887394	0.260565	1	0.584084		N.A.	N.A.	N.A.	N.A.	N.A.	N.A.	N.A.	N.A.	N.A.	N.A.
638	gi|183230153|ref|NW_001914863.1|	EHI_012550	hypothetical protein	2103	45.3566	50.8096	0.05334	0.964949	1	0.0154958		N.A.	N.A.	N.A.	N.A.	N.A.	N.A.	N.A.	N.A.	N.A.	N.A.
639	gi|183230153|ref|NW_001914863.1|	EHI_012560	hypothetical protein	1253	31.5557	16.6755	-1.02478	0.196374	1	0.706917		N.A.	N.A.	N.A.	N.A.	N.A.	N.A.	N.A.	N.A.	N.A.	N.A.
640	gi|183230153|ref|NW_001914863.1|	EHI_012570	toxin resistance protein, putative	875	44.1946	59.2019	0.310702	0.679563	1	0.16777		N.A.	N.A.	N.A.	N.A.	N.A.	N.A.	N.A.	N.A.	N.A.	N.A.
641	gi|183230153|ref|NW_001914863.1|	EHI_012580	hypothetical protein, conserved	8730	40.3025	43.8409	0.0110663	1	1	0		N.A.	N.A.	N.A.	N.A.	N.A.	N.A.	N.A.	N.A.	N.A.	N.A.
642	gi|183230153|ref|NW_001914863.1|	EHI_012590	hypothetical protein	1401	55.9883	77.9275	0.366003	0.600885	1	0.221208		N.A.	N.A.	N.A.	N.A.	N.A.	N.A.	N.A.	N.A.	N.A.	N.A.
643	gi|183230153|ref|NW_001914863.1|	EHI_012600	metallo-beta-lactamase family protein	645	53.2967	83.0366	0.528391	0.437258	1	0.359262		N.A.	N.A.	N.A.	N.A.	N.A.	N.A.	N.A.	N.A.	N.A.	N.A.
644	gi|183235500|ref|NW_001915238.1|	EHI_012700	hypothetical protein	1243	36.5183	9.55995	-2.02914	0.0136409	0.787449	1.86516		N.A.	N.A.	N.A.	N.A.	N.A.	N.A.	N.A.	N.A.	N.A.	N.A.
645	gi|183235500|ref|NW_001915238.1|	EHI_012710	RNA recognition motif domain containing protein	1092	36.9337	26.1234	-0.607442	0.440356	1	0.356196		N.A.	N.A.	N.A.	N.A.	N.A.	N.A.	N.A.	N.A.	N.A.	N.A.
646	gi|183235500|ref|NW_001915238.1|	EHI_012720	purine nucleoside phosphorylase, putative	963	65.1839	67.956	-0.0501319	0.948024	1	0.0231808		N.A.	N.A.	N.A.	N.A.	N.A.	N.A.	N.A.	N.A.	N.A.	N.A.
647	gi|183231143|ref|NW_001914883.1|	EHI_012920	hypothetical protein	459	25.3916	22.7197	-0.269317	0.80894	1	0.0920835		N.A.	N.A.	N.A.	N.A.	N.A.	N.A.	N.A.	N.A.	N.A.	N.A.
648	gi|183231143|ref|NW_001914883.1|	EHI_012930	cytidine deaminase, putative	939	90.6938	90.2144	-0.117794	0.883468	1	0.053809		N.A.	N.A.	N.A.	N.A.	N.A.	N.A.	N.A.	N.A.	N.A.	N.A.
649	gi|183231143|ref|NW_001914883.1|	EHI_012940	hypothetical protein	3756	56.7313	35.2991	-0.792582	0.271057	1	0.566939		N.A.	N.A.	N.A.	N.A.	N.A.	N.A.	N.A.	N.A.	N.A.	N.A.
650	gi|183231143|ref|NW_001914883.1|	EHI_012950	hypothetical protein	1278	59.9369	25.2631	-1.35222	0.0616648	0.859303	1.20996		N.A.	N.A.	N.A.	N.A.	N.A.	N.A.	N.A.	N.A.	N.A.	N.A.
651	gi|183231143|ref|NW_001914883.1|	EHI_012960	hypothetical protein, conserved	1491	38.5523	10.0351	-2.03802	0.0156283	0.787449	1.80609		N.A.	N.A.	N.A.	N.A.	N.A.	N.A.	N.A.	N.A.	N.A.	N.A.
652	gi|183231143|ref|NW_001914883.1|	EHI_012970	hypothetical protein	440	36.8277	18.2908	-1.11449	0.169756	1	0.770174		N.A.	N.A.	N.A.	N.A.	N.A.	N.A.	N.A.	N.A.	N.A.	N.A.
653	gi|183231143|ref|NW_001914883.1|	EHI_012980	dihydropyrimidine dehydrogenase, putative	2706	67.023	71.5254	-0.0164825	1	1	0		N.A.	N.A.	N.A.	N.A.	N.A.	N.A.	N.A.	N.A.	N.A.	N.A.
654	gi|183231143|ref|NW_001914883.1|	EHI_012990	hypothetical protein	1731	45.2998	42.2476	-0.210345	0.812036	1	0.0904248		N.A.	N.A.	N.A.	N.A.	N.A.	N.A.	N.A.	N.A.	N.A.	N.A.
655	gi|183231143|ref|NW_001914883.1|	EHI_013000	hypothetical protein	594	78.3111	86.0632	0.0258298	0.978618	1	0.0093868		N.A.	N.A.	N.A.	N.A.	N.A.	N.A.	N.A.	N.A.	N.A.	N.A.
656	gi|183231143|ref|NW_001914883.1|	EHI_013010	hypothetical protein	9950	47.9707	18.4609	-1.48149	0.0531136	0.842972	1.27479		N.A.	N.A.	N.A.	N.A.	N.A.	N.A.	N.A.	N.A.	N.A.	N.A.
657	gi|183231143|ref|NW_001914883.1|	EHI_013020	hypothetical protein	2019	64.8018	18.3398	-1.92386	0.0113568	0.787449	1.94474		N.A.	N.A.	N.A.	N.A.	N.A.	N.A.	N.A.	N.A.	N.A.	N.A.
658	gi|183231143|ref|NW_001914883.1|	EHI_013030	hypothetical protein, conserved	462	79.2208	87.0173	0.0250746	0.97886	1	0.00927933		N.A.	N.A.	N.A.	N.A.	N.A.	N.A.	N.A.	N.A.	N.A.	N.A.
659	gi|183231143|ref|NW_001914883.1|	EHI_013040	adaptor protein (AP) family protein	3276	55.9076	49.202	-0.293937	0.684847	1	0.164407		N.A.	N.A.	N.A.	N.A.	N.A.	N.A.	N.A.	N.A.	N.A.	N.A.
660	gi|183231143|ref|NW_001914883.1|	EHI_013050	RhoGAP domain containing protein	1425	48.5525	37.0149	-0.500269	0.526279	1	0.278784		N.A.	N.A.	N.A.	N.A.	N.A.	N.A.	N.A.	N.A.	N.A.	N.A.
661	gi|183231143|ref|NW_001914883.1|	EHI_013060	hypothetical protein	4830	41.5765	41.1945	-0.123253	0.9202	1	0.0361177		N.A.	N.A.	N.A.	N.A.	N.A.	N.A.	N.A.	N.A.	N.A.	N.A.
662	gi|183231143|ref|NW_001914883.1|	EHI_013070	hypothetical protein	768	31.2495	29.1004	-0.212221	0.841552	1	0.0749191		N.A.	N.A.	N.A.	N.A.	N.A.	N.A.	N.A.	N.A.	N.A.	N.A.
663	gi|183231143|ref|NW_001914883.1|	EHI_013080	hypothetical protein	927	60.8776	57.6336	-0.188914	0.798719	1	0.0976062		N.A.	N.A.	N.A.	N.A.	N.A.	N.A.	N.A.	N.A.	N.A.	N.A.
664	gi|183231143|ref|NW_001914883.1|	EHI_013090	hypothetical protein	528	27.979	10.0184	-1.57961	0.0734758	0.886482	1.13386		N.A.	N.A.	N.A.	N.A.	N.A.	N.A.	N.A.	N.A.	N.A.	N.A.
665	gi|183231143|ref|NW_001914883.1|	EHI_013100	AP-2 complex subunit beta-1, putative	534	31.2543	37.3593	0.146565	0.857714	1	0.0666577		N.A.	N.A.	N.A.	N.A.	N.A.	N.A.	N.A.	N.A.	N.A.	N.A.
666	gi|183231143|ref|NW_001914883.1|	EHI_013110	hypothetical protein	1413	50.9184	50.7795	-0.113969	0.900683	1	0.045428		N.A.	N.A.	N.A.	N.A.	N.A.	N.A.	N.A.	N.A.	N.A.	N.A.
667	gi|183231143|ref|NW_001914883.1|	EHI_013120	hypothetical protein	384	62.1661	81.2254	0.275007	0.714229	1	0.146163		N.A.	N.A.	N.A.	N.A.	N.A.	N.A.	N.A.	N.A.	N.A.	N.A.
668	gi|183231143|ref|NW_001914883.1|	EHI_013130	hypothetical protein	333	24.1771	5.61652	-2.19041	0.0158886	0.787449	1.79891		N.A.	N.A.	N.A.	N.A.	N.A.	N.A.	N.A.	N.A.	N.A.	N.A.
669	gi|183231143|ref|NW_001914883.1|	EHI_013140	Ras guanine nucleotide exchange factor, putative	3674	44.2233	42.9619	-0.151626	0.847619	1	0.0717996		N.A.	N.A.	N.A.	N.A.	N.A.	N.A.	N.A.	N.A.	N.A.	N.A.
670	gi|183231143|ref|NW_001914883.1|	EHI_013150	phosphoesterase, putative	1224	44.853	33.74	-0.519378	0.460888	1	0.336405		N.A.	N.A.	N.A.	N.A.	N.A.	N.A.	N.A.	N.A.	N.A.	N.A.
671	gi|183231143|ref|NW_001914883.1|	EHI_013160	hypothetical protein	534	62.4608	58.8692	-0.195346	0.804688	1	0.0943726		N.A.	N.A.	N.A.	N.A.	N.A.	N.A.	N.A.	N.A.	N.A.	N.A.
672	gi|183231143|ref|NW_001914883.1|	EHI_013170	protein kinase domain containing protein	1233	59.782	62.3755	-0.0489422	0.971839	1	0.0124057		N.A.	N.A.	N.A.	N.A.	N.A.	N.A.	N.A.	N.A.	N.A.	N.A.
673	gi|183231143|ref|NW_001914883.1|	EHI_013180	dynamin-1-like protein, putative	2049	92.0062	95.188	-0.0611812	0.943644	1	0.0251918		N.A.	N.A.	N.A.	N.A.	N.A.	N.A.	N.A.	N.A.	N.A.	N.A.
674	gi|183231143|ref|NW_001914883.1|	EHI_013190	hypothetical protein	2562	56.7139	25.6906	-1.24856	0.0910436	0.914487	1.04075		N.A.	N.A.	N.A.	N.A.	N.A.	N.A.	N.A.	N.A.	N.A.	N.A.
675	gi|183231143|ref|NW_001914883.1|	EHI_013200	hypothetical protein	660	81.6716	38.2991	-1.20008	0.0861904	0.909589	1.06454		N.A.	N.A.	N.A.	N.A.	N.A.	N.A.	N.A.	N.A.	N.A.	N.A.
676	gi|183231143|ref|NW_001914883.1|	EHI_013210	hypothetical protein	3646	64.7309	40.0948	-0.799364	0.271543	1	0.566162		N.A.	N.A.	N.A.	N.A.	N.A.	N.A.	N.A.	N.A.	N.A.	N.A.
677	gi|183231143|ref|NW_001914883.1|	EHI_013220	eukaryotic translation initiation factor 4E, putative	771	81.9468	71.2306	-0.311991	0.669123	1	0.174494		N.A.	N.A.	N.A.	N.A.	N.A.	N.A.	N.A.	N.A.	N.A.	N.A.
678	gi|183231143|ref|NW_001914883.1|	EHI_013230	hypothetical protein	1268	55.0479	17.8341	-1.72905	0.0215469	0.787449	1.66661		N.A.	N.A.	N.A.	N.A.	N.A.	N.A.	N.A.	N.A.	N.A.	N.A.
679	gi|183231143|ref|NW_001914883.1|	EHI_013240	hypothetical protein	6111	59.7122	21.3187	-1.59036	0.0282732	0.790267	1.54863		N.A.	N.A.	N.A.	N.A.	N.A.	N.A.	N.A.	N.A.	N.A.	N.A.
680	gi|183231143|ref|NW_001914883.1|	EHI_013250	splicing factor, putative	531	62.1398	75.3186	0.166873	0.825415	1	0.0833276		N.A.	N.A.	N.A.	N.A.	N.A.	N.A.	N.A.	N.A.	N.A.	N.A.
681	gi|183231143|ref|NW_001914883.1|	EHI_013260	Rho family GTPase	600	50.0098	65.2401	0.27264	0.708897	1	0.149417		N.A.	N.A.	N.A.	N.A.	N.A.	N.A.	N.A.	N.A.	N.A.	N.A.
682	gi|183231143|ref|NW_001914883.1|	EHI_013270	hypothetical protein	1005	21.9983	11.2036	-1.07499	0.231551	1	0.635354		N.A.	N.A.	N.A.	N.A.	N.A.	N.A.	N.A.	N.A.	N.A.	N.A.
683	gi|183231143|ref|NW_001914883.1|	EHI_013280	hypothetical protein	4722	30.7927	13.2027	-1.32357	0.114952	0.919544	0.939482		N.A.	N.A.	N.A.	N.A.	N.A.	N.A.	N.A.	N.A.	N.A.	N.A.
684	gi|183231143|ref|NW_001914883.1|	EHI_013290	hypothetical protein	1338	34.8041	14.9385	-1.32303	0.0909195	0.914371	1.04134		N.A.	N.A.	N.A.	N.A.	N.A.	N.A.	N.A.	N.A.	N.A.	N.A.
685	gi|183231143|ref|NW_001914883.1|	EHI_013300	hypothetical protein, conserved	858	43.7595	34.8554	-0.437124	0.599538	1	0.222184		N.A.	N.A.	N.A.	N.A.	N.A.	N.A.	N.A.	N.A.	N.A.	N.A.
686	gi|183231143|ref|NW_001914883.1|	EHI_013310	hypothetical protein	432	43.1302	32.1862	-0.530778	0.478759	1	0.319883		N.A.	N.A.	N.A.	N.A.	N.A.	N.A.	N.A.	N.A.	N.A.	N.A.
687	gi|183231143|ref|NW_001914883.1|	EHI_013320	hypothetical protein	1383	35.4088	16.6243	-1.19479	0.127853	0.984363	0.893288		N.A.	N.A.	N.A.	N.A.	N.A.	N.A.	N.A.	N.A.	N.A.	N.A.
688	gi|183231143|ref|NW_001914883.1|	EHI_013330	pre-mRNA-splicing factor, putative	531	44.7156	36.6098	-0.39763	0.607644	1	0.216351		N.A.	N.A.	N.A.	N.A.	N.A.	N.A.	N.A.	N.A.	N.A.	N.A.
689	gi|183231143|ref|NW_001914883.1|	EHI_013340	hypothetical protein	399	51.1173	76.2779	0.466205	0.512942	1	0.289932		N.A.	N.A.	N.A.	N.A.	N.A.	N.A.	N.A.	N.A.	N.A.	N.A.
690	gi|183236190|ref|NW_001915452.1|	EHI_013440	hypothetical protein	474	17.3087	47.7479	1.34756	0.0778488	0.889732	1.10875		N.A.	N.A.	N.A.	N.A.	N.A.	N.A.	N.A.	N.A.	N.A.	N.A.
691	gi|183236814|ref|NW_001915774.1|	EHI_013550	heat shock protein 101, putative	452	1.07437	0.33437	-1.47418	1	1	0		N.A.	N.A.	N.A.	N.A.	N.A.	N.A.	N.A.	N.A.	N.A.	N.A.
692	gi|183236468|ref|NW_001915581.1|	EHI_013650	rac-like GTP-binding protein RAC2, putative	720	48.597	47.6759	-0.137561	0.895097	1	0.0481298		N.A.	N.A.	N.A.	N.A.	N.A.	N.A.	N.A.	N.A.	N.A.	N.A.
693	gi|183236162|ref|NW_001915441.1|	EHI_013750	leucine rich repeat protein, BspA family	813	24.8042	6.41349	-2.03979	0.0231081	0.787449	1.63624		N.A.	N.A.	N.A.	N.A.	N.A.	N.A.	N.A.	N.A.	N.A.	N.A.
694	gi|183236162|ref|NW_001915441.1|	EHI_013760	heat shock protein 70, mitochondrial, putative	1797	96.5455	100.284	-0.0554325	0.964041	1	0.0159044		N.A.	N.A.	N.A.	N.A.	N.A.	N.A.	N.A.	N.A.	N.A.	N.A.
695	gi|183231286|ref|NW_001914887.1|	EHI_013860	hypothetical protein	2625	21.6445	14.1923	-0.714062	0.472156	1	0.325915		N.A.	N.A.	N.A.	N.A.	N.A.	N.A.	N.A.	N.A.	N.A.	N.A.
696	gi|183231286|ref|NW_001914887.1|	EHI_013870	dimethyladenosine transferase, putative	888	36.4671	58.3564	0.56644	0.443326	1	0.353277		N.A.	N.A.	N.A.	N.A.	N.A.	N.A.	N.A.	N.A.	N.A.	N.A.
697	gi|183231286|ref|NW_001914887.1|	EHI_013880	hypothetical protein	1885	27.2535	19.7639	-0.570798	0.509748	1	0.292644		N.A.	N.A.	N.A.	N.A.	N.A.	N.A.	N.A.	N.A.	N.A.	N.A.
698	gi|183231286|ref|NW_001914887.1|	EHI_013890	40S ribosomal protein S6, putative	858	69.0501	112.823	0.597184	0.374982	1	0.425989		N.A.	N.A.	N.A.	N.A.	N.A.	N.A.	N.A.	N.A.	N.A.	N.A.
699	gi|183231286|ref|NW_001914887.1|	EHI_013900	hypothetical protein	636	257.475	205.227	-0.437288	0.493744	1	0.306498		N.A.	N.A.	N.A.	N.A.	N.A.	N.A.	N.A.	N.A.	N.A.	N.A.
700	gi|183231286|ref|NW_001914887.1|	EHI_013910	hypothetical protein	732	42.9469	87.1815	0.90927	0.193972	1	0.712261		N.A.	N.A.	N.A.	N.A.	N.A.	N.A.	N.A.	N.A.	N.A.	N.A.
701	gi|183231286|ref|NW_001914887.1|	EHI_013920	hypothetical protein	318	42.437	90.8951	0.986544	0.148336	1	0.828753		N.A.	N.A.	N.A.	N.A.	N.A.	N.A.	N.A.	N.A.	N.A.	N.A.
702	gi|183231286|ref|NW_001914887.1|	EHI_013930	hypothetical protein	744	56.0985	42.3545	-0.514435	0.49176	1	0.308246		N.A.	N.A.	N.A.	N.A.	N.A.	N.A.	N.A.	N.A.	N.A.	N.A.
703	gi|183231286|ref|NW_001914887.1|	EHI_013940	leucine rich repeat protein, BspA family	1791	54.5708	79.9768	0.440306	0.536789	1	0.270197		N.A.	N.A.	N.A.	N.A.	N.A.	N.A.	N.A.	N.A.	N.A.	N.A.
704	gi|183231286|ref|NW_001914887.1|	EHI_013950	hypothetical protein	672	63.6685	38.0368	-0.8513	0.240913	1	0.61814		N.A.	N.A.	N.A.	N.A.	N.A.	N.A.	N.A.	N.A.	N.A.	N.A.
705	gi|183231286|ref|NW_001914887.1|	EHI_013960	DEAD/DEAH box helicase, putative	2343	67.7419	110.618	0.596289	0.364694	1	0.438071		N.A.	N.A.	N.A.	N.A.	N.A.	N.A.	N.A.	N.A.	N.A.	N.A.
706	gi|183231286|ref|NW_001914887.1|	EHI_013970	hypothetical protein	624	73.1125	122.131	0.629095	0.343439	1	0.464151		N.A.	N.A.	N.A.	N.A.	N.A.	N.A.	N.A.	N.A.	N.A.	N.A.
707	gi|183231286|ref|NW_001914887.1|	EHI_013980	phosphatidylinositol 3-kinase, putative	4297	31.4888	31.4396	-0.112122	0.898365	1	0.046547		N.A.	N.A.	N.A.	N.A.	N.A.	N.A.	N.A.	N.A.	N.A.	N.A.
708	gi|183231286|ref|NW_001914887.1|	EHI_013990	hypothetical protein	843	71.0367	78.8396	0.0399775	0.976753	1	0.0102151		N.A.	N.A.	N.A.	N.A.	N.A.	N.A.	N.A.	N.A.	N.A.	N.A.
709	gi|183231286|ref|NW_001914887.1|	EHI_014000	Retinoblatoma-binding protein 6, putative	1185	75.1662	108.314	0.41617	0.541862	1	0.266111		N.A.	N.A.	N.A.	N.A.	N.A.	N.A.	N.A.	N.A.	N.A.	N.A.
710	gi|183231286|ref|NW_001914887.1|	EHI_014010	myosin-2 heavy chain, putative	2082	32.6788	15.5164	-1.17815	0.143876	1	0.842011		N.A.	N.A.	N.A.	N.A.	N.A.	N.A.	N.A.	N.A.	N.A.	N.A.
711	gi|183231286|ref|NW_001914887.1|	EHI_014020	hypothetical protein	948	37.1787	23.1366	-0.791197	0.287029	1	0.542074		N.A.	N.A.	N.A.	N.A.	N.A.	N.A.	N.A.	N.A.	N.A.	N.A.
712	gi|183231286|ref|NW_001914887.1|	EHI_014030	NAD(P) transhydrogenase subunit alpha, putative	3252	55.2435	81.0633	0.442105	0.518293	1	0.285424		N.A.	N.A.	N.A.	N.A.	N.A.	N.A.	N.A.	N.A.	N.A.	N.A.
713	gi|183231286|ref|NW_001914887.1|	EHI_014040	hypothetical protein	594	33.4758	18.4467	-0.965129	0.22791	1	0.642237		N.A.	N.A.	N.A.	N.A.	N.A.	N.A.	N.A.	N.A.	N.A.	N.A.
714	gi|183231286|ref|NW_001914887.1|	EHI_014050	hypothetical protein, conserved	2526	35.7073	54.9556	0.510291	0.482251	1	0.316727		N.A.	N.A.	N.A.	N.A.	N.A.	N.A.	N.A.	N.A.	N.A.	N.A.
715	gi|183231286|ref|NW_001914887.1|	EHI_014060	Rab family GTPase	773	52.9028	41.8164	-0.448391	0.532714	1	0.273506		N.A.	N.A.	N.A.	N.A.	N.A.	N.A.	N.A.	N.A.	N.A.	N.A.
716	gi|183231286|ref|NW_001914887.1|	EHI_014070	hypothetical protein, conserved	1989	29.6578	17.7426	-0.846825	0.288589	1	0.53972		N.A.	N.A.	N.A.	N.A.	N.A.	N.A.	N.A.	N.A.	N.A.	N.A.
717	gi|183231286|ref|NW_001914887.1|	EHI_014080	DEAD/DEAH box helicase, putative	1995	47.8248	60.35	0.22476	0.782081	1	0.106748		N.A.	N.A.	N.A.	N.A.	N.A.	N.A.	N.A.	N.A.	N.A.	N.A.
718	gi|183231286|ref|NW_001914887.1|	EHI_014090	hypothetical protein, conserved domain containing	1139	23.3147	12.0251	-1.05743	0.253971	1	0.595217		N.A.	N.A.	N.A.	N.A.	N.A.	N.A.	N.A.	N.A.	N.A.	N.A.
719	gi|183231286|ref|NW_001914887.1|	EHI_014100	protein kinase, putative	1424	23.0279	27.0377	0.120674	0.937966	1	0.0278129		N.A.	N.A.	N.A.	N.A.	N.A.	N.A.	N.A.	N.A.	N.A.	N.A.
720	gi|183231286|ref|NW_001914887.1|	EHI_014110	60S ribosomal protein L35a, putative	327	62.2162	80.3051	0.257435	0.73552	1	0.133406		N.A.	N.A.	N.A.	N.A.	N.A.	N.A.	N.A.	N.A.	N.A.	N.A.
721	gi|183231286|ref|NW_001914887.1|	EHI_014120	RNA recognition motif domain containing protein	2058	35.3698	60.6322	0.665444	0.370522	1	0.431186		N.A.	N.A.	N.A.	N.A.	N.A.	N.A.	N.A.	N.A.	N.A.	N.A.
722	gi|183231286|ref|NW_001914887.1|	EHI_014130	hypothetical protein	943	22.2249	8.37415	-1.50407	0.0955815	0.919544	1.01963		N.A.	N.A.	N.A.	N.A.	N.A.	N.A.	N.A.	N.A.	N.A.	N.A.
723	gi|183231286|ref|NW_001914887.1|	EHI_014140	hypothetical protein	3771	25.2401	26.121	-0.0605224	1	1	0		N.A.	N.A.	N.A.	N.A.	N.A.	N.A.	N.A.	N.A.	N.A.	N.A.
724	gi|183231286|ref|NW_001914887.1|	EHI_014150	hypothetical protein, conserved	2106	11.6385	6.49466	-0.938178	0.381569	1	0.418427		N.A.	N.A.	N.A.	N.A.	N.A.	N.A.	N.A.	N.A.	N.A.	N.A.
725	gi|183231286|ref|NW_001914887.1|	EHI_014160	hypothetical protein	1248	36.0238	45.716	0.232722	0.758495	1	0.120047		N.A.	N.A.	N.A.	N.A.	N.A.	N.A.	N.A.	N.A.	N.A.	N.A.
726	gi|183231286|ref|NW_001914887.1|	EHI_014170	hypothetical protein	3153	17.7281	17.2262	-0.150668	1	1	0		N.A.	N.A.	N.A.	N.A.	N.A.	N.A.	N.A.	N.A.	N.A.	N.A.
727	gi|183231286|ref|NW_001914887.1|	EHI_014180	hypothetical protein	544	38.291	19.0656	-1.11108	0.13952	0.994184	0.855364		N.A.	N.A.	N.A.	N.A.	N.A.	N.A.	N.A.	N.A.	N.A.	N.A.
728	gi|183231286|ref|NW_001914887.1|	EHI_014190	RhoGAP domain containing protein	1083	34.1962	36.7372	-0.00688224	1	1	0		N.A.	N.A.	N.A.	N.A.	N.A.	N.A.	N.A.	N.A.	N.A.	N.A.
729	gi|183231286|ref|NW_001914887.1|	EHI_014200	hypothetical protein	1446	36.4821	57.9039	0.554644	0.443326	1	0.353277		N.A.	N.A.	N.A.	N.A.	N.A.	N.A.	N.A.	N.A.	N.A.	N.A.
730	gi|183231286|ref|NW_001914887.1|	EHI_014210	hypothetical protein	655	18.73	12.9503	-0.637519	0.487653	1	0.311889		N.A.	N.A.	N.A.	N.A.	N.A.	N.A.	N.A.	N.A.	N.A.	N.A.
731	gi|183231286|ref|NW_001914887.1|	EHI_014220	small Rab GTPase, putative	662	34.5544	36.043	-0.0492848	1	1	0		N.A.	N.A.	N.A.	N.A.	N.A.	N.A.	N.A.	N.A.	N.A.	N.A.
732	gi|183231286|ref|NW_001914887.1|	EHI_014230	hypothetical protein	877	38.0028	43.6862	0.090482	0.91845	1	0.0369442		N.A.	N.A.	N.A.	N.A.	N.A.	N.A.	N.A.	N.A.	N.A.	N.A.
733	gi|183231286|ref|NW_001914887.1|	EHI_014240	RNA recognition motif domain containing protein	963	41.0584	54.7728	0.304667	0.691949	1	0.159926		N.A.	N.A.	N.A.	N.A.	N.A.	N.A.	N.A.	N.A.	N.A.	N.A.
734	gi|183231286|ref|NW_001914887.1|	EHI_014250	hypothetical protein	615	34.951	48.5968	0.364111	0.615442	1	0.210813		N.A.	N.A.	N.A.	N.A.	N.A.	N.A.	N.A.	N.A.	N.A.	N.A.
735	gi|183231286|ref|NW_001914887.1|	EHI_014270	hypothetical protein, conserved domain containing	684	13.4893	5.44109	-1.39895	0.171616	1	0.765443		N.A.	N.A.	N.A.	N.A.	N.A.	N.A.	N.A.	N.A.	N.A.	N.A.
736	gi|183231286|ref|NW_001914887.1|	EHI_014280	hypothetical protein	942	24.4734	11.6921	-1.16713	0.17474	1	0.757606		N.A.	N.A.	N.A.	N.A.	N.A.	N.A.	N.A.	N.A.	N.A.	N.A.
737	gi|183231286|ref|NW_001914887.1|	EHI_014290	hypothetical protein	783	29.5736	10.5679	-1.58318	0.0549111	0.845824	1.26034		N.A.	N.A.	N.A.	N.A.	N.A.	N.A.	N.A.	N.A.	N.A.	N.A.
738	gi|183231286|ref|NW_001914887.1|	EHI_014300	hypothetical protein	999	18.7021	7.84799	-1.3487	0.190581	1	0.719921		N.A.	N.A.	N.A.	N.A.	N.A.	N.A.	N.A.	N.A.	N.A.	N.A.
739	gi|183231286|ref|NW_001914887.1|	EHI_014310	calcium-gated potassium channel protein, putative	2589	15.8249	7.58158	-1.15837	0.238579	1	0.622367		N.A.	N.A.	N.A.	N.A.	N.A.	N.A.	N.A.	N.A.	N.A.	N.A.
740	gi|183231286|ref|NW_001914887.1|	EHI_014320	adenosine deaminase, putative	1047	28.2195	35.1314	0.204943	0.798259	1	0.097856		N.A.	N.A.	N.A.	N.A.	N.A.	N.A.	N.A.	N.A.	N.A.	N.A.
741	gi|183231286|ref|NW_001914887.1|	EHI_014330	hypothetical protein	1002	29.2828	25.7171	-0.296282	0.773832	1	0.111354		N.A.	N.A.	N.A.	N.A.	N.A.	N.A.	N.A.	N.A.	N.A.	N.A.
742	gi|183231286|ref|NW_001914887.1|	EHI_014340	hypothetical protein	573	23.4176	11.6714	-1.10636	0.201151	1	0.696479		N.A.	N.A.	N.A.	N.A.	N.A.	N.A.	N.A.	N.A.	N.A.	N.A.
743	gi|183231286|ref|NW_001914887.1|	EHI_014350	protein kinase domain containing protein	1218	26.7967	32.2465	0.156113	0.892467	1	0.0494078		N.A.	N.A.	N.A.	N.A.	N.A.	N.A.	N.A.	N.A.	N.A.	N.A.
744	gi|183231286|ref|NW_001914887.1|	EHI_014360	patatin-like phospholipase, putative	1446	29.4296	49.1503	0.627546	0.423744	1	0.372897		N.A.	N.A.	N.A.	N.A.	N.A.	N.A.	N.A.	N.A.	N.A.	N.A.
745	gi|183231286|ref|NW_001914887.1|	EHI_014370	GTP-binding protein, putative	1104	26.1837	25.7539	-0.133547	0.939987	1	0.0268781		N.A.	N.A.	N.A.	N.A.	N.A.	N.A.	N.A.	N.A.	N.A.	N.A.
746	gi|183231286|ref|NW_001914887.1|	EHI_014380	hypothetical protein	1503	34.9115	13.5625	-1.46561	0.0702151	0.881867	1.15357		N.A.	N.A.	N.A.	N.A.	N.A.	N.A.	N.A.	N.A.	N.A.	N.A.
747	gi|183231286|ref|NW_001914887.1|	EHI_014390	AP-2 complex protein, putative	2378	16.3154	8.46879	-1.04497	0.26966	1	0.569183		N.A.	N.A.	N.A.	N.A.	N.A.	N.A.	N.A.	N.A.	N.A.	N.A.
748	gi|183231286|ref|NW_001914887.1|	EHI_014400	hypothetical protein	633	39.731	69.1211	0.686898	0.318081	1	0.497462		N.A.	N.A.	N.A.	N.A.	N.A.	N.A.	N.A.	N.A.	N.A.	N.A.
749	gi|183231286|ref|NW_001914887.1|	EHI_014410	malate dehydrogenase, putative	507	46.3786	78.9585	0.655958	0.342768	1	0.465		N.A.	N.A.	N.A.	N.A.	N.A.	N.A.	N.A.	N.A.	N.A.	N.A.
750	gi|183236954|ref|NW_001915860.1|	EHI_014510	hypothetical protein	525	17.2825	11.2632	-0.721484	0.464276	1	0.333224		N.A.	N.A.	N.A.	N.A.	N.A.	N.A.	N.A.	N.A.	N.A.	N.A.
751	gi|183237521|ref|NW_001916257.1|	EHI_014610	hypothetical protein	738	1.45456	0.588772	-1.2423	1	1	0		N.A.	N.A.	N.A.	N.A.	N.A.	N.A.	N.A.	N.A.	N.A.	N.A.
752	gi|183235872|ref|NW_001915330.1|	EHI_014810	hypothetical protein	723	218.574	367.36	0.638477	0.312971	1	0.504496		N.A.	N.A.	N.A.	N.A.	N.A.	N.A.	N.A.	N.A.	N.A.	N.A.
753	gi|183236497|ref|NW_001915594.1|	EHI_014910	hypothetical protein	2083	40.835	27.8073	-0.662176	0.405159	1	0.392375		N.A.	N.A.	N.A.	N.A.	N.A.	N.A.	N.A.	N.A.	N.A.	N.A.
754	gi|183237212|ref|NW_001916042.1|	EHI_015010	hypothetical protein	949	36.2777	56.3572	0.523753	0.490976	1	0.30894		N.A.	N.A.	N.A.	N.A.	N.A.	N.A.	N.A.	N.A.	N.A.	N.A.
755	gi|183236570|ref|NW_001915634.1|	EHI_015110	Rho guanine nucleotide exchange factor, putative	815	15.147	4.33471	-1.88419	0.0644349	0.859303	1.19088		N.A.	N.A.	N.A.	N.A.	N.A.	N.A.	N.A.	N.A.	N.A.	N.A.
756	gi|183236570|ref|NW_001915634.1|	EHI_015120	leucine rich repeat protein, BspA family	1008	19.0169	4.25443	-2.23629	0.0247682	0.787449	1.60611		N.A.	N.A.	N.A.	N.A.	N.A.	N.A.	N.A.	N.A.	N.A.	N.A.
757	gi|183232124|ref|NW_001914917.1|	EHI_015220	hypothetical protein	1059	158.637	149.494	-0.195797	0.769373	1	0.113863		N.A.	N.A.	N.A.	N.A.	N.A.	N.A.	N.A.	N.A.	N.A.	N.A.
758	gi|183232124|ref|NW_001914917.1|	EHI_015230	hypothetical protein	1745	69.1622	52.6808	-0.501972	0.480965	1	0.317887		N.A.	N.A.	N.A.	N.A.	N.A.	N.A.	N.A.	N.A.	N.A.	N.A.
759	gi|183232124|ref|NW_001914917.1|	EHI_015240	hypothetical protein	1419	133.827	153.439	0.0869025	0.899859	1	0.0458258		N.A.	N.A.	N.A.	N.A.	N.A.	N.A.	N.A.	N.A.	N.A.	N.A.
760	gi|183232124|ref|NW_001914917.1|	EHI_015250	lysozyme, putative	2224	71.2172	68.789	-0.160073	0.827702	1	0.0821259		N.A.	N.A.	N.A.	N.A.	N.A.	N.A.	N.A.	N.A.	N.A.	N.A.
761	gi|183232124|ref|NW_001914917.1|	EHI_015260	Rab GTPase activating protein, putative	909	68.1564	72.8451	-0.0143042	1	1	0		N.A.	N.A.	N.A.	N.A.	N.A.	N.A.	N.A.	N.A.	N.A.	N.A.
762	gi|183232124|ref|NW_001914917.1|	EHI_015270	N-acetylglucosaminyl-phosphatidylinositol de-N-acetylase, putative	714	64.3262	17.9129	-1.947	0.00863794	0.787449	2.06359		N.A.	N.A.	N.A.	N.A.	N.A.	N.A.	N.A.	N.A.	N.A.	N.A.
763	gi|183232124|ref|NW_001914917.1|	EHI_015280	UDP-glucose:glycoprotein glucosyltransferase, putative	3846	45.8341	28.9617	-0.769916	0.29729	1	0.526819		N.A.	N.A.	N.A.	N.A.	N.A.	N.A.	N.A.	N.A.	N.A.	N.A.
764	gi|183232124|ref|NW_001914917.1|	EHI_015290	C2 domain protein, putative	846	88.1865	104.799	0.138502	0.85406	1	0.0685115		N.A.	N.A.	N.A.	N.A.	N.A.	N.A.	N.A.	N.A.	N.A.	N.A.
765	gi|183232124|ref|NW_001914917.1|	EHI_015300	hypothetical protein, conserved	1013	73.6231	46.7542	-0.763727	0.279456	1	0.553686		N.A.	N.A.	N.A.	N.A.	N.A.	N.A.	N.A.	N.A.	N.A.	N.A.
766	gi|183232124|ref|NW_001914917.1|	EHI_015310	60S ribosomal protein L35a, putative	327	35.2506	42.0591	0.143989	0.914709	1	0.038717		N.A.	N.A.	N.A.	N.A.	N.A.	N.A.	N.A.	N.A.	N.A.	N.A.
767	gi|183232124|ref|NW_001914917.1|	EHI_015320	60S ribosomal protein L37-A, putative	234	109.007	118.357	0.0084098	1	1	0		N.A.	N.A.	N.A.	N.A.	N.A.	N.A.	N.A.	N.A.	N.A.	N.A.
768	gi|183232124|ref|NW_001914917.1|	EHI_015330	sodium/sulfate symporter, putative	2070	61.4149	54.6405	-0.278327	0.713281	1	0.146739		N.A.	N.A.	N.A.	N.A.	N.A.	N.A.	N.A.	N.A.	N.A.	N.A.
769	gi|183232124|ref|NW_001914917.1|	EHI_015340	serine/threonine protein phosphatase PP1, putative	955	47.2099	22.8286	-1.15405	0.124262	0.981299	0.90566		N.A.	N.A.	N.A.	N.A.	N.A.	N.A.	N.A.	N.A.	N.A.	N.A.
770	gi|183232124|ref|NW_001914917.1|	EHI_015350	Ras family GTPase	676	65.2956	47.621	-0.564425	0.426723	1	0.369854		N.A.	N.A.	N.A.	N.A.	N.A.	N.A.	N.A.	N.A.	N.A.	N.A.
771	gi|183232124|ref|NW_001914917.1|	EHI_015360	hypothetical protein	1446	93.0434	80.062	-0.326624	0.62915	1	0.201246		N.A.	N.A.	N.A.	N.A.	N.A.	N.A.	N.A.	N.A.	N.A.	N.A.
772	gi|183232124|ref|NW_001914917.1|	EHI_015370	hypothetical protein	3270	69.1647	59.4258	-0.328617	0.637932	1	0.195225		N.A.	N.A.	N.A.	N.A.	N.A.	N.A.	N.A.	N.A.	N.A.	N.A.
773	gi|183232124|ref|NW_001914917.1|	EHI_015380	immuno-dominant variable surface antigen	3342	80.0639	81.4071	-0.0861756	0.913127	1	0.0394689		N.A.	N.A.	N.A.	N.A.	N.A.	N.A.	N.A.	N.A.	N.A.	N.A.
774	gi|183232124|ref|NW_001914917.1|	EHI_015390	heat shock protein70, hsp70A2, putative	663	61.6029	116.571	0.808624	0.230873	1	0.636626		N.A.	N.A.	N.A.	N.A.	N.A.	N.A.	N.A.	N.A.	N.A.	N.A.
775	gi|183232124|ref|NW_001914917.1|	EHI_015400	hypothetical protein	813	31.7204	9.64348	-1.81427	0.0283002	0.790267	1.54821		N.A.	N.A.	N.A.	N.A.	N.A.	N.A.	N.A.	N.A.	N.A.	N.A.
776	gi|183232124|ref|NW_001914917.1|	EHI_015410	hypothetical protein	1737	45.7466	28.9415	-0.768168	0.318276	1	0.497196		N.A.	N.A.	N.A.	N.A.	N.A.	N.A.	N.A.	N.A.	N.A.	N.A.
777	gi|183232124|ref|NW_001914917.1|	EHI_015420	hypothetical protein	2328	59.1868	38.1734	-0.74105	0.31557	1	0.500904		N.A.	N.A.	N.A.	N.A.	N.A.	N.A.	N.A.	N.A.	N.A.	N.A.
778	gi|183232124|ref|NW_001914917.1|	EHI_015430	hypothetical protein	774	73.4399	81.9138	0.0471556	0.954928	1	0.0200294		N.A.	N.A.	N.A.	N.A.	N.A.	N.A.	N.A.	N.A.	N.A.	N.A.
779	gi|183232124|ref|NW_001914917.1|	EHI_015440	Rho family GTPase	711	83.7217	118.001	0.384335	0.563815	1	0.248863		N.A.	N.A.	N.A.	N.A.	N.A.	N.A.	N.A.	N.A.	N.A.	N.A.
780	gi|183232124|ref|NW_001914917.1|	EHI_015450	hypothetical protein	834	82.7132	99.7828	0.160142	0.826817	1	0.0825905		N.A.	N.A.	N.A.	N.A.	N.A.	N.A.	N.A.	N.A.	N.A.	N.A.
781	gi|183236243|ref|NW_001915471.1|	EHI_015550	UBA-domain protein mud, putative	852	51.7173	51.4428	-0.117704	0.902415	1	0.0445938		N.A.	N.A.	N.A.	N.A.	N.A.	N.A.	N.A.	N.A.	N.A.	N.A.
782	gi|183237087|ref|NW_001915945.1|	EHI_015750	chitinase Jessie3, putative	645	49.0964	118.331	1.15688	0.0876585	0.911297	1.05721		N.A.	N.A.	N.A.	N.A.	N.A.	N.A.	N.A.	N.A.	N.A.	N.A.
783	gi|183237087|ref|NW_001915945.1|	EHI_015760	serine/threonine kinase, putative	684	38.5996	61.7025	0.564979	0.438584	1	0.357948		N.A.	N.A.	N.A.	N.A.	N.A.	N.A.	N.A.	N.A.	N.A.	N.A.
784	gi|183235605|ref|NW_001915256.1|	EHI_015960	protein kinase, putative	573	42.8654	62.2807	0.427622	0.569188	1	0.244744		N.A.	N.A.	N.A.	N.A.	N.A.	N.A.	N.A.	N.A.	N.A.	N.A.
785	gi|183235605|ref|NW_001915256.1|	EHI_015970	hypothetical protein	984	24.7015	17.2984	-0.620494	0.47739	1	0.321127		N.A.	N.A.	N.A.	N.A.	N.A.	N.A.	N.A.	N.A.	N.A.	N.A.
786	gi|183235605|ref|NW_001915256.1|	EHI_015980	hypothetical protein	2172	37.2907	48.0822	0.255621	0.768394	1	0.114416		N.A.	N.A.	N.A.	N.A.	N.A.	N.A.	N.A.	N.A.	N.A.	N.A.
787	gi|183235605|ref|NW_001915256.1|	EHI_015990	hypothetical protein	1461	31.909	32.7537	-0.0723335	1	1	0		N.A.	N.A.	N.A.	N.A.	N.A.	N.A.	N.A.	N.A.	N.A.	N.A.
788	gi|183235605|ref|NW_001915256.1|	EHI_016000	hypothetical protein, conserved domain containing	2037	33.4634	29.6966	-0.281482	0.752545	1	0.123468		N.A.	N.A.	N.A.	N.A.	N.A.	N.A.	N.A.	N.A.	N.A.	N.A.
789	gi|183235605|ref|NW_001915256.1|	EHI_016010	66 kDa stress protein, putative	668	38.9119	71.9759	0.77514	0.266188	1	0.574811		N.A.	N.A.	N.A.	N.A.	N.A.	N.A.	N.A.	N.A.	N.A.	N.A.
790	gi|183235367|ref|NW_001915209.1|	EHI_016110	hypothetical protein	312	59.6369	69.2098	0.104258	0.893292	1	0.0490067		N.A.	N.A.	N.A.	N.A.	N.A.	N.A.	N.A.	N.A.	N.A.	N.A.
791	gi|183235367|ref|NW_001915209.1|	EHI_016120	EF-hand calcium-binding domain containing protein	1977	39.508	32.853	-0.375125	0.65264	1	0.185327		N.A.	N.A.	N.A.	N.A.	N.A.	N.A.	N.A.	N.A.	N.A.	N.A.
792	gi|183235367|ref|NW_001915209.1|	EHI_016130	hypothetical protein	1533	60.5205	78.3651	0.262	0.728651	1	0.13748		N.A.	N.A.	N.A.	N.A.	N.A.	N.A.	N.A.	N.A.	N.A.	N.A.
793	gi|183235367|ref|NW_001915209.1|	EHI_016140	U2 snRNP auxiliary factor small subunit, putative	840	59.6977	102.489	0.668328	0.320777	1	0.493797		N.A.	N.A.	N.A.	N.A.	N.A.	N.A.	N.A.	N.A.	N.A.	N.A.
794	gi|183236683|ref|NW_001915685.1|	EHI_016240	leucine rich repeat protein, BspA family	1372	30.8865	6.16879	-2.4098	0.00780113	0.787449	2.10784		N.A.	N.A.	N.A.	N.A.	N.A.	N.A.	N.A.	N.A.	N.A.	N.A.
795	gi|183232972|ref|NW_001914962.1|	EHI_016340	hypothetical protein	3192	21.0026	13.4469	-0.747987	0.399484	1	0.3985		N.A.	N.A.	N.A.	N.A.	N.A.	N.A.	N.A.	N.A.	N.A.	N.A.
796	gi|183232972|ref|NW_001914962.1|	EHI_016350	hypothetical protein, conserved	990	28.7083	56.6757	0.868222	0.23155	1	0.635356		N.A.	N.A.	N.A.	N.A.	N.A.	N.A.	N.A.	N.A.	N.A.	N.A.
797	gi|183232972|ref|NW_001914962.1|	EHI_016360	hypothetical protein	1698	25.8597	23.5426	-0.244505	0.815284	1	0.0886911		N.A.	N.A.	N.A.	N.A.	N.A.	N.A.	N.A.	N.A.	N.A.	N.A.
798	gi|183232972|ref|NW_001914962.1|	EHI_016370	hypothetical protein	324	62.1612	87.2293	0.377846	0.596463	1	0.224417		N.A.	N.A.	N.A.	N.A.	N.A.	N.A.	N.A.	N.A.	N.A.	N.A.
799	gi|183232972|ref|NW_001914962.1|	EHI_016380	multidrug resistance protein 2, putative	3939	43.915	71.678	0.595173	0.408521	1	0.388786		N.A.	N.A.	N.A.	N.A.	N.A.	N.A.	N.A.	N.A.	N.A.	N.A.
800	gi|183232972|ref|NW_001914962.1|	EHI_016390	hypothetical protein	650	29.6481	19.3569	-0.721595	0.387766	1	0.411431		N.A.	N.A.	N.A.	N.A.	N.A.	N.A.	N.A.	N.A.	N.A.	N.A.
801	gi|183232972|ref|NW_001914962.1|	EHI_016400	Ras guanine nucleotide exchange factor, putative	2734	35.9261	49.8487	0.361143	0.622946	1	0.20555		N.A.	N.A.	N.A.	N.A.	N.A.	N.A.	N.A.	N.A.	N.A.	N.A.
802	gi|183232972|ref|NW_001914962.1|	EHI_016410	hypothetical protein	1525	26.8827	17.17	-0.752675	0.335347	1	0.474505		N.A.	N.A.	N.A.	N.A.	N.A.	N.A.	N.A.	N.A.	N.A.	N.A.
803	gi|183232972|ref|NW_001914962.1|	EHI_016420	zinc finger protein, putative	912	35.003	14.2311	-1.4006	0.0909195	0.914371	1.04134		N.A.	N.A.	N.A.	N.A.	N.A.	N.A.	N.A.	N.A.	N.A.	N.A.
804	gi|183232972|ref|NW_001914962.1|	EHI_016430	myotubularin, putative	2790	27.913	27.0446	-0.155204	0.885834	1	0.0526477		N.A.	N.A.	N.A.	N.A.	N.A.	N.A.	N.A.	N.A.	N.A.	N.A.
805	gi|183232972|ref|NW_001914962.1|	EHI_016440	hypothetical protein	465	35.4523	49.9722	0.383791	0.622946	1	0.20555		N.A.	N.A.	N.A.	N.A.	N.A.	N.A.	N.A.	N.A.	N.A.	N.A.
806	gi|183232972|ref|NW_001914962.1|	EHI_016450	hypothetical protein	2151	28.1965	22.6949	-0.421372	0.645273	1	0.190256		N.A.	N.A.	N.A.	N.A.	N.A.	N.A.	N.A.	N.A.	N.A.	N.A.
807	gi|183232972|ref|NW_001914962.1|	EHI_016460	hypothetical protein	640	35.223	47.9087	0.332445	0.688103	1	0.162347		N.A.	N.A.	N.A.	N.A.	N.A.	N.A.	N.A.	N.A.	N.A.	N.A.
808	gi|183232972|ref|NW_001914962.1|	EHI_016470	hypothetical protein	2232	16.6154	8.72651	-1.02846	0.26966	1	0.569183		N.A.	N.A.	N.A.	N.A.	N.A.	N.A.	N.A.	N.A.	N.A.	N.A.
809	gi|183232972|ref|NW_001914962.1|	EHI_016480	Plasma membrane calcium-transporting ATPase, putative	3219	42.5025	56.3882	0.296776	0.697383	1	0.156528		N.A.	N.A.	N.A.	N.A.	N.A.	N.A.	N.A.	N.A.	N.A.	N.A.
810	gi|183232972|ref|NW_001914962.1|	EHI_016490	leucine rich repeat protein, BspA family	3669	21.5114	10.6019	-1.12157	0.208378	1	0.681148		N.A.	N.A.	N.A.	N.A.	N.A.	N.A.	N.A.	N.A.	N.A.	N.A.
811	gi|183235911|ref|NW_001915344.1|	EHI_016900	hypothetical protein	1179	68.0264	40.2194	-0.866412	0.220783	1	0.656035		N.A.	N.A.	N.A.	N.A.	N.A.	N.A.	N.A.	N.A.	N.A.	N.A.
812	gi|183235328|ref|NW_001915201.1|	EHI_017000	hypothetical protein	1692	54.0025	101.337	0.796397	0.236216	1	0.626691		N.A.	N.A.	N.A.	N.A.	N.A.	N.A.	N.A.	N.A.	N.A.	N.A.
813	gi|183235328|ref|NW_001915201.1|	EHI_017010	hypothetical protein	1392	49.8688	75.9477	0.495547	0.487546	1	0.311985		N.A.	N.A.	N.A.	N.A.	N.A.	N.A.	N.A.	N.A.	N.A.	N.A.
814	gi|183235328|ref|NW_001915201.1|	EHI_017020	hypothetical protein	1530	39.19	31.4989	-0.423982	0.563643	1	0.248996		N.A.	N.A.	N.A.	N.A.	N.A.	N.A.	N.A.	N.A.	N.A.	N.A.
815	gi|183235328|ref|NW_001915201.1|	EHI_017030	hypothetical protein, conserved	699	45.852	75.7839	0.613285	0.389239	1	0.409784		N.A.	N.A.	N.A.	N.A.	N.A.	N.A.	N.A.	N.A.	N.A.	N.A.
816	gi|183235328|ref|NW_001915201.1|	EHI_017040	nucleoside transporter, putative	1446	28.9523	14.3714	-1.1138	0.184538	1	0.733914		N.A.	N.A.	N.A.	N.A.	N.A.	N.A.	N.A.	N.A.	N.A.	N.A.
817	gi|183235328|ref|NW_001915201.1|	EHI_017050	Ras GTPase-activating protein, putative	1158	35.3584	39.7415	0.0580921	1	1	0		N.A.	N.A.	N.A.	N.A.	N.A.	N.A.	N.A.	N.A.	N.A.	N.A.
818	gi|183237642|ref|NW_001916346.1|	EHI_017150	hypothetical protein	794	27.9407	49.5853	0.714811	0.329816	1	0.481728		N.A.	N.A.	N.A.	N.A.	N.A.	N.A.	N.A.	N.A.	N.A.	N.A.
819	gi|183235699|ref|NW_001915282.1|	EHI_017350	heat shock protein, putative	2601	17.1669	19.335	0.0608593	1	1	0		N.A.	N.A.	N.A.	N.A.	N.A.	N.A.	N.A.	N.A.	N.A.	N.A.
820	gi|183236335|ref|NW_001915513.1|	EHI_017450	proteoglycan-4 precursor, putative	1071	73.335	31.9981	-1.30335	0.0688361	0.876743	1.16218		N.A.	N.A.	N.A.	N.A.	N.A.	N.A.	N.A.	N.A.	N.A.	N.A.
821	gi|183232845|ref|NW_001914955.1|	EHI_017550	hypothetical protein	675	50.0571	28.9396	-0.897846	0.225972	1	0.645945		N.A.	N.A.	N.A.	N.A.	N.A.	N.A.	N.A.	N.A.	N.A.	N.A.
822	gi|183232845|ref|NW_001914955.1|	EHI_017560	hypothetical protein	1074	103.996	144.258	0.361443	0.584453	1	0.23325		N.A.	N.A.	N.A.	N.A.	N.A.	N.A.	N.A.	N.A.	N.A.	N.A.
823	gi|183232845|ref|NW_001914955.1|	EHI_017570	hypothetical protein	657	102.624	59.2924	-0.900289	0.180094	1	0.7445		N.A.	N.A.	N.A.	N.A.	N.A.	N.A.	N.A.	N.A.	N.A.	N.A.
824	gi|183232845|ref|NW_001914955.1|	EHI_017580	hypothetical protein	1950	48.4173	46.7648	-0.159991	0.859107	1	0.0659529		N.A.	N.A.	N.A.	N.A.	N.A.	N.A.	N.A.	N.A.	N.A.	N.A.
825	gi|183232845|ref|NW_001914955.1|	EHI_017590	hypothetical protein, conserved	579	40.1258	70.706	0.705322	0.326388	1	0.486266		N.A.	N.A.	N.A.	N.A.	N.A.	N.A.	N.A.	N.A.	N.A.	N.A.
826	gi|183232845|ref|NW_001914955.1|	EHI_017600	Ser/Thr protein phosphatase, putative	1599	66.8457	101.879	0.496887	0.457825	1	0.3393		N.A.	N.A.	N.A.	N.A.	N.A.	N.A.	N.A.	N.A.	N.A.	N.A.
827	gi|183232845|ref|NW_001914955.1|	EHI_017610	hypothetical protein, conserved	7762	27.6792	19.8436	-0.587291	0.465694	1	0.331899		N.A.	N.A.	N.A.	N.A.	N.A.	N.A.	N.A.	N.A.	N.A.	N.A.
828	gi|183232845|ref|NW_001914955.1|	EHI_017620	nitroreductase family protein	617	46.5607	53.0015	0.0764172	0.931882	1	0.0306393		N.A.	N.A.	N.A.	N.A.	N.A.	N.A.	N.A.	N.A.	N.A.	N.A.
829	gi|183232845|ref|NW_001914955.1|	EHI_017630	hypothetical protein	1230	48.1043	79.8222	0.619055	0.372095	1	0.429346		N.A.	N.A.	N.A.	N.A.	N.A.	N.A.	N.A.	N.A.	N.A.	N.A.
830	gi|183232845|ref|NW_001914955.1|	EHI_017640	hypothetical protein	384	38.7374	81.9142	0.96789	0.160343	1	0.794951		N.A.	N.A.	N.A.	N.A.	N.A.	N.A.	N.A.	N.A.	N.A.	N.A.
831	gi|183232845|ref|NW_001914955.1|	EHI_017650	RhoGAP domain containing protein	1242	42.4537	75.3395	0.715608	0.298284	1	0.52537		N.A.	N.A.	N.A.	N.A.	N.A.	N.A.	N.A.	N.A.	N.A.	N.A.
832	gi|183232845|ref|NW_001914955.1|	EHI_017660	hypothetical protein	312	57.5889	116.197	0.901006	0.182285	1	0.739249		N.A.	N.A.	N.A.	N.A.	N.A.	N.A.	N.A.	N.A.	N.A.	N.A.
833	gi|183232845|ref|NW_001914955.1|	EHI_017670	hypothetical protein	7425	28.7324	26.6726	-0.216654	0.832001	1	0.0798759		N.A.	N.A.	N.A.	N.A.	N.A.	N.A.	N.A.	N.A.	N.A.	N.A.
834	gi|183232845|ref|NW_001914955.1|	EHI_017680	hypothetical protein	885	45.8612	63.6348	0.361393	0.637643	1	0.195422		N.A.	N.A.	N.A.	N.A.	N.A.	N.A.	N.A.	N.A.	N.A.	N.A.
835	gi|183232845|ref|NW_001914955.1|	EHI_017690	hypothetical protein	1074	75.9145	103.659	0.338614	0.6206	1	0.207188		N.A.	N.A.	N.A.	N.A.	N.A.	N.A.	N.A.	N.A.	N.A.	N.A.
836	gi|183232845|ref|NW_001914955.1|	EHI_017700	60S ribosomal protein L13, putative	618	73.3261	115.155	0.540131	0.41722	1	0.379635		N.A.	N.A.	N.A.	N.A.	N.A.	N.A.	N.A.	N.A.	N.A.	N.A.
837	gi|183232845|ref|NW_001914955.1|	EHI_017710	leucine rich repeat protein, BspA family	1281	38.4078	45.9836	0.148965	0.881795	1	0.0546322		N.A.	N.A.	N.A.	N.A.	N.A.	N.A.	N.A.	N.A.	N.A.	N.A.
838	gi|183232845|ref|NW_001914955.1|	EHI_017720	zinc finger protein, putative	423	56.8575	129.385	1.07434	0.107459	0.919544	0.968756		N.A.	N.A.	N.A.	N.A.	N.A.	N.A.	N.A.	N.A.	N.A.	N.A.
839	gi|183232845|ref|NW_001914955.1|	EHI_017730	hypothetical protein	399	42.6618	111.884	1.27828	0.059029	0.850855	1.22893		N.A.	N.A.	N.A.	N.A.	N.A.	N.A.	N.A.	N.A.	N.A.	N.A.
840	gi|183232845|ref|NW_001914955.1|	EHI_017740	Rab family GTPase	732	43.0517	45.4748	-0.0312251	1	1	0		N.A.	N.A.	N.A.	N.A.	N.A.	N.A.	N.A.	N.A.	N.A.	N.A.
841	gi|183232845|ref|NW_001914955.1|	EHI_017750	hypothetical protein	540	44.775	95.789	0.984941	0.159126	1	0.798259		N.A.	N.A.	N.A.	N.A.	N.A.	N.A.	N.A.	N.A.	N.A.	N.A.
842	gi|183232845|ref|NW_001914955.1|	EHI_017760	tyrosine kinase, putative	3054	45.1503	74.0274	0.601703	0.39859	1	0.399473		N.A.	N.A.	N.A.	N.A.	N.A.	N.A.	N.A.	N.A.	N.A.	N.A.
843	gi|183232845|ref|NW_001914955.1|	EHI_017770	hypothetical protein	381	62.3873	22.3629	-1.58489	0.0274056	0.790267	1.56216		N.A.	N.A.	N.A.	N.A.	N.A.	N.A.	N.A.	N.A.	N.A.	N.A.
844	gi|183232845|ref|NW_001914955.1|	EHI_017780	hypothetical protein	1068	66.7445	109.955	0.60899	0.359449	1	0.444363		13.7408	10.0631	13.6593	0.406394	0.066426	16.4228	18.549	12.4964	4.76179	6.11152
845	gi|183232845|ref|NW_001914955.1|	EHI_017790	hypothetical protein	477	61.9409	81.5481	0.285945	0.66905	1	0.174541		N.A.	N.A.	N.A.	N.A.	N.A.	N.A.	N.A.	N.A.	N.A.	N.A.
846	gi|183236140|ref|NW_001915429.1|	EHI_017890	60S ribosome subunit biogenesis protein NIP7	552	65.8413	86.5537	0.283821	0.684603	1	0.164561		N.A.	N.A.	N.A.	N.A.	N.A.	N.A.	N.A.	N.A.	N.A.	N.A.
847	gi|183236140|ref|NW_001915429.1|	EHI_017900	hypothetical protein	1167	38.2394	43.0127	0.059208	1	1	0		N.A.	N.A.	N.A.	N.A.	N.A.	N.A.	N.A.	N.A.	N.A.	N.A.
848	gi|183235724|ref|NW_001915287.1|	EHI_018000	hypothetical protein	1104	35.7451	85.7495	1.14941	0.0959499	0.919544	1.01796		N.A.	N.A.	N.A.	N.A.	N.A.	N.A.	N.A.	N.A.	N.A.	N.A.
849	gi|183235724|ref|NW_001915287.1|	EHI_018010	DNA polymerase, putative	2442	38.5055	85.8414	1.04398	0.130933	0.984363	0.882952		N.A.	N.A.	N.A.	N.A.	N.A.	N.A.	N.A.	N.A.	N.A.	N.A.
850	gi|183235724|ref|NW_001915287.1|	EHI_018020	hypothetical protein	354	31.6956	37.7305	0.140627	0.906084	1	0.0428316		N.A.	N.A.	N.A.	N.A.	N.A.	N.A.	N.A.	N.A.	N.A.	N.A.
851	gi|183235724|ref|NW_001915287.1|	EHI_018030	hypothetical protein	459	38.4772	22.7608	-0.864059	0.264051	1	0.578313		N.A.	N.A.	N.A.	N.A.	N.A.	N.A.	N.A.	N.A.	N.A.	N.A.
852	gi|183235724|ref|NW_001915287.1|	EHI_018140	hypothetical protein	593	6.7668	6.08492	-0.258507	1	1	0		N.A.	N.A.	N.A.	N.A.	N.A.	N.A.	N.A.	N.A.	N.A.	N.A.
853	gi|183235724|ref|NW_001915287.1|	EHI_018150	hypothetical protein	703	10.3253	3.78913	-1.52467	0.227308	1	0.643385		N.A.	N.A.	N.A.	N.A.	N.A.	N.A.	N.A.	N.A.	N.A.	N.A.
854	gi|183235724|ref|NW_001915287.1|	EHI_018260	hypothetical protein	396	42.5332	93.8394	1.02921	0.135143	0.984363	0.869205		N.A.	N.A.	N.A.	N.A.	N.A.	N.A.	N.A.	N.A.	N.A.	N.A.
855	gi|183235724|ref|NW_001915287.1|	EHI_018270	hypothetical protein	1104	31.9483	49.4715	0.518907	0.470936	1	0.327038		N.A.	N.A.	N.A.	N.A.	N.A.	N.A.	N.A.	N.A.	N.A.	N.A.
856	gi|183235724|ref|NW_001915287.1|	EHI_018290	hypothetical protein	342	46.4839	83.0802	0.725989	0.288926	1	0.539213		N.A.	N.A.	N.A.	N.A.	N.A.	N.A.	N.A.	N.A.	N.A.	N.A.
857	gi|183236087|ref|NW_001915408.1|	EHI_018390	hypothetical protein, conserved	2751	62.3312	10.7336	-2.63358	0.000775821	0.265943	3.11024		25.1421	33.7376	9.31783	48.278	80.0978	21.836	30.4048	10.0993	0.706831	0.833626
858	gi|183236373|ref|NW_001915536.1|	EHI_018490	hypothetical protein	2601	30.1378	30.8474	-0.0764253	1	1	0		N.A.	N.A.	N.A.	N.A.	N.A.	N.A.	N.A.	N.A.	N.A.	N.A.
859	gi|183235117|ref|NW_001915166.1|	EHI_018590	hypothetical protein	4029	23.3003	19.2952	-0.380175	0.723618	1	0.140491		N.A.	N.A.	N.A.	N.A.	N.A.	N.A.	N.A.	N.A.	N.A.	N.A.
860	gi|183235117|ref|NW_001915166.1|	EHI_018600	hypothetical protein	2616	20.6443	10.6881	-1.05102	0.242134	1	0.615945		N.A.	N.A.	N.A.	N.A.	N.A.	N.A.	N.A.	N.A.	N.A.	N.A.
861	gi|183235117|ref|NW_001915166.1|	EHI_018610	hypothetical protein	1011	40.1456	50.7895	0.228348	0.781818	1	0.106895		N.A.	N.A.	N.A.	N.A.	N.A.	N.A.	N.A.	N.A.	N.A.	N.A.
862	gi|183235117|ref|NW_001915166.1|	EHI_018620	hypothetical protein	1038	36.9099	35.5816	-0.162625	0.864613	1	0.0631781		N.A.	N.A.	N.A.	N.A.	N.A.	N.A.	N.A.	N.A.	N.A.	N.A.
863	gi|183235117|ref|NW_001915166.1|	EHI_018630	hypothetical protein	360	37.77	14.9036	-1.44397	0.0641683	0.859303	1.19268		N.A.	N.A.	N.A.	N.A.	N.A.	N.A.	N.A.	N.A.	N.A.	N.A.
864	gi|183235117|ref|NW_001915166.1|	EHI_018640	hypothetical protein	1653	47.6693	21.4177	-1.25949	0.104963	0.919544	0.978962		N.A.	N.A.	N.A.	N.A.	N.A.	N.A.	N.A.	N.A.	N.A.	N.A.
865	gi|183237557|ref|NW_001916281.1|	EHI_018740	peroxiredoxin family protein	398	21.5772	50.3152	1.10688	0.13509	0.984363	0.869377		24.0275	28.5036	24.0866	0	0.534746	19.8655	14.6396	39.4981	14.4691	16.3998
866	gi|183235307|ref|NW_001915198.1|	EHI_018840	leucine rich repeat protein, BspA family	1680	28.1602	70.7322	1.2149	0.0871311	0.909667	1.05983		18.5803	190.298	93.7805	9.55896	0	115.438	127.244	9.62464	11.975	17.1158
867	gi|183235307|ref|NW_001915198.1|	EHI_018950	hypothetical protein	2213	11.1567	22.6054	0.901249	0.330551	1	0.480762		0.419417	79.3881	40.256	0.16815	0.131926	52.6429	56.8239	2.95317	0.417228	0.328049
868	gi|183235307|ref|NW_001915198.1|	EHI_018960	small GTPase RhoQ, putative	309	9.59484	76.4236	2.86786	0.000306839	0.166225	3.51309		2.3357	144.707	69.1298	1.40462	0	82.0556	79.615	11.4208	2.42033	1.1418
869	gi|183234336|ref|NW_001915066.1|	EHI_019060	DNA mismatch repair protein mutS, putative	678	62.9165	86.1282	0.342153	0.614911	1	0.211188		0.0887085	0	0.153688	0	0	14.8784	10.3125	15.142	0	0
870	gi|183234336|ref|NW_001915066.1|	EHI_019070	hypothetical protein	3686	37.5059	20.6653	-0.965806	0.215517	1	0.666518		N.A.	N.A.	N.A.	N.A.	N.A.	N.A.	N.A.	N.A.	N.A.	N.A.
871	gi|183234336|ref|NW_001915066.1|	EHI_019080	hypothetical protein	591	47.7874	63.2288	0.292975	0.699722	1	0.155075		N.A.	N.A.	N.A.	N.A.	N.A.	N.A.	N.A.	N.A.	N.A.	N.A.
872	gi|183234336|ref|NW_001915066.1|	EHI_019090	hypothetical protein, conserved	1059	50.0795	19.9444	-1.43265	0.0547439	0.845824	1.26166		N.A.	N.A.	N.A.	N.A.	N.A.	N.A.	N.A.	N.A.	N.A.	N.A.
873	gi|183234336|ref|NW_001915066.1|	EHI_019100	hypothetical protein	918	47.8599	32.639	-0.660426	0.352022	1	0.453431		N.A.	N.A.	N.A.	N.A.	N.A.	N.A.	N.A.	N.A.	N.A.	N.A.
874	gi|183234336|ref|NW_001915066.1|	EHI_019110	hypothetical protein	390	44.4983	25.383	-0.916734	0.212998	1	0.671624		N.A.	N.A.	N.A.	N.A.	N.A.	N.A.	N.A.	N.A.	N.A.	N.A.
875	gi|183234336|ref|NW_001915066.1|	EHI_019120	hypothetical protein	2110	30.2101	19.9932	-0.702228	0.387766	1	0.411431		N.A.	N.A.	N.A.	N.A.	N.A.	N.A.	N.A.	N.A.	N.A.	N.A.
876	gi|183234336|ref|NW_001915066.1|	EHI_019130	hypothetical protein	1140	36.0063	23.8635	-0.700742	0.382291	1	0.417606		N.A.	N.A.	N.A.	N.A.	N.A.	N.A.	N.A.	N.A.	N.A.	N.A.
877	gi|183234336|ref|NW_001915066.1|	EHI_019140	hypothetical protein	699	46.6564	17.2162	-1.5415	0.0403464	0.812837	1.39419		N.A.	N.A.	N.A.	N.A.	N.A.	N.A.	N.A.	N.A.	N.A.	N.A.
878	gi|183234336|ref|NW_001915066.1|	EHI_019150	zinc finger protein, putative	534	62.4608	61.8056	-0.125273	0.861912	1	0.0645369		N.A.	N.A.	N.A.	N.A.	N.A.	N.A.	N.A.	N.A.	N.A.	N.A.
879	gi|183234336|ref|NW_001915066.1|	EHI_019160	hypothetical protein	1328	34.9892	25.8199	-0.546452	0.509264	1	0.293057		N.A.	N.A.	N.A.	N.A.	N.A.	N.A.	N.A.	N.A.	N.A.	N.A.
880	gi|183234336|ref|NW_001915066.1|	EHI_019170	translation initiation factor eIF-2B beta subunit, putative	1261	61.5556	51.4172	-0.36913	0.594702	1	0.225701		N.A.	N.A.	N.A.	N.A.	N.A.	N.A.	N.A.	N.A.	N.A.	N.A.
881	gi|183234336|ref|NW_001915066.1|	EHI_019180	nucleosome assembly protein, putative	1101	47.3567	22.9929	-1.14823	0.124262	0.981299	0.90566		N.A.	N.A.	N.A.	N.A.	N.A.	N.A.	N.A.	N.A.	N.A.	N.A.
882	gi|183234336|ref|NW_001915066.1|	EHI_019190	hypothetical protein	699	116.751	115.946	-0.12016	0.877823	1	0.0565929		N.A.	N.A.	N.A.	N.A.	N.A.	N.A.	N.A.	N.A.	N.A.	N.A.
883	gi|183236168|ref|NW_001915444.1|	EHI_019290	hypothetical protein	1218	206.001	82.8421	-1.42311	0.0313194	0.798644	1.50419		N.A.	N.A.	N.A.	N.A.	N.A.	N.A.	N.A.	N.A.	N.A.	N.A.
884	gi|183235085|ref|NW_001915161.1|	EHI_019590	hypothetical protein	690	23.2991	14.3469	-0.804281	0.374693	1	0.426324		N.A.	N.A.	N.A.	N.A.	N.A.	N.A.	N.A.	N.A.	N.A.	N.A.
885	gi|183235085|ref|NW_001915161.1|	EHI_019600	pelota protein, putative	1212	44.9596	58.4527	0.267676	0.74124	1	0.130041		N.A.	N.A.	N.A.	N.A.	N.A.	N.A.	N.A.	N.A.	N.A.	N.A.
886	gi|183235085|ref|NW_001915161.1|	EHI_019610	protein phosphatase, putative	1170	44.4109	36.5567	-0.389878	0.607644	1	0.216351		N.A.	N.A.	N.A.	N.A.	N.A.	N.A.	N.A.	N.A.	N.A.	N.A.
887	gi|183235085|ref|NW_001915161.1|	EHI_019620	serine/threonine-protein phosphatase 2A 65 kDa regulatory subunit A, putative	678	53.4922	72.8091	0.333809	0.655251	1	0.183592		N.A.	N.A.	N.A.	N.A.	N.A.	N.A.	N.A.	N.A.	N.A.	N.A.
888	gi|183235085|ref|NW_001915161.1|	EHI_019630	hypothetical protein	630	49.4134	80.2757	0.588573	0.394591	1	0.403853		N.A.	N.A.	N.A.	N.A.	N.A.	N.A.	N.A.	N.A.	N.A.	N.A.
889	gi|183235085|ref|NW_001915161.1|	EHI_019640	caldesmon, putative	1827	41.6745	63.6452	0.499359	0.484799	1	0.314438		N.A.	N.A.	N.A.	N.A.	N.A.	N.A.	N.A.	N.A.	N.A.	N.A.
890	gi|183235085|ref|NW_001915161.1|	EHI_019650	hypothetical protein	523	43.3471	57.2176	0.289485	0.702633	1	0.153271		N.A.	N.A.	N.A.	N.A.	N.A.	N.A.	N.A.	N.A.	N.A.	N.A.
891	gi|183235085|ref|NW_001915161.1|	EHI_019660	hypothetical protein	693	55.8012	17.6652	-1.76225	0.0196157	0.787449	1.7074		N.A.	N.A.	N.A.	N.A.	N.A.	N.A.	N.A.	N.A.	N.A.	N.A.
892	gi|183236066|ref|NW_001915397.1|	EHI_019860	hypothetical protein	381	42.6649	65.6011	0.509152	0.470895	1	0.327076		N.A.	N.A.	N.A.	N.A.	N.A.	N.A.	N.A.	N.A.	N.A.	N.A.
893	gi|183236066|ref|NW_001915397.1|	EHI_019870	hypothetical protein	999	46.5122	57.1863	0.187298	0.804504	1	0.0944718		N.A.	N.A.	N.A.	N.A.	N.A.	N.A.	N.A.	N.A.	N.A.	N.A.
894	gi|183236704|ref|NW_001915697.1|	EHI_019970	hypothetical protein, conserved	867	60.8161	7.8226	-3.04815	0.000176112	0.140629	3.75421		N.A.	N.A.	N.A.	N.A.	N.A.	N.A.	N.A.	N.A.	N.A.	N.A.
895	gi|183235366|ref|NW_001915208.1|	EHI_020070	hypothetical protein	940	68.3015	80.2504	0.122076	0.882681	1	0.0541961		N.A.	N.A.	N.A.	N.A.	N.A.	N.A.	N.A.	N.A.	N.A.	N.A.
896	gi|183235366|ref|NW_001915208.1|	EHI_020080	hypothetical protein	813	67.9678	115.327	0.651565	0.338296	1	0.470702		N.A.	N.A.	N.A.	N.A.	N.A.	N.A.	N.A.	N.A.	N.A.	N.A.
897	gi|183235366|ref|NW_001915208.1|	EHI_020090	leucine rich repeat protein, BspA family	2259	56.5142	29.3874	-1.05043	0.139597	0.994184	0.855125		N.A.	N.A.	N.A.	N.A.	N.A.	N.A.	N.A.	N.A.	N.A.	N.A.
898	gi|183235366|ref|NW_001915208.1|	EHI_020100	hypothetical protein	1728	32.1406	47.6343	0.455831	0.528056	1	0.27732		N.A.	N.A.	N.A.	N.A.	N.A.	N.A.	N.A.	N.A.	N.A.	N.A.
899	gi|183235366|ref|NW_001915208.1|	EHI_020110	hypothetical protein	582	38.6893	47.7167	0.19169	0.80819	1	0.0924866		N.A.	N.A.	N.A.	N.A.	N.A.	N.A.	N.A.	N.A.	N.A.	N.A.
900	gi|183234198|ref|NW_001915054.1|	EHI_020210	Ras guanine nucleotide exchange factor, putative	1737	64.1836	44.6032	-0.633877	0.367407	1	0.434852		N.A.	N.A.	N.A.	N.A.	N.A.	N.A.	N.A.	N.A.	N.A.	N.A.
901	gi|183234198|ref|NW_001915054.1|	EHI_020220	ankyrin repeat protein, putative	1254	37.3189	12.4892	-1.67927	0.0361259	0.806773	1.44218		N.A.	N.A.	N.A.	N.A.	N.A.	N.A.	N.A.	N.A.	N.A.	N.A.
902	gi|183234198|ref|NW_001915054.1|	EHI_020230	hypothetical protein	3191	39.5755	13.7826	-1.62292	0.0384548	0.811646	1.41505		N.A.	N.A.	N.A.	N.A.	N.A.	N.A.	N.A.	N.A.	N.A.	N.A.
903	gi|183234198|ref|NW_001915054.1|	EHI_020240	tryptophanyl-tRNA synthetase, putative	1158	48.7115	37.4902	-0.486633	0.499144	1	0.301774		N.A.	N.A.	N.A.	N.A.	N.A.	N.A.	N.A.	N.A.	N.A.	N.A.
904	gi|183234198|ref|NW_001915054.1|	EHI_020250	lecithin:cholesterol acyltransferase domain-containing protein	1200	62.8743	77.819	0.196988	0.779528	1	0.108169		N.A.	N.A.	N.A.	N.A.	N.A.	N.A.	N.A.	N.A.	N.A.	N.A.
905	gi|183234198|ref|NW_001915054.1|	EHI_020260	dual specificity protein phosphatase, putative	804	62.8794	57.4747	-0.239474	0.746712	1	0.126847		N.A.	N.A.	N.A.	N.A.	N.A.	N.A.	N.A.	N.A.	N.A.	N.A.
906	gi|183234198|ref|NW_001915054.1|	EHI_020270	ubiquitin-activating enzyme, putative	2955	115.849	123.772	-0.0148468	1	1	0		N.A.	N.A.	N.A.	N.A.	N.A.	N.A.	N.A.	N.A.	N.A.	N.A.
907	gi|183234198|ref|NW_001915054.1|	EHI_020280	40S ribosomal protein S2, putative	768	199.511	191.305	-0.170791	0.797448	1	0.0982977		N.A.	N.A.	N.A.	N.A.	N.A.	N.A.	N.A.	N.A.	N.A.	N.A.
908	gi|183234198|ref|NW_001915054.1|	EHI_020290	WD domain containing protein	1425	138.788	185.26	0.306119	0.64152	1	0.19279		N.A.	N.A.	N.A.	N.A.	N.A.	N.A.	N.A.	N.A.	N.A.	N.A.
909	gi|183234198|ref|NW_001915054.1|	EHI_020300	60S ribosomal protein L15, putative	618	89.4967	108.644	0.169174	0.80496	1	0.094226		N.A.	N.A.	N.A.	N.A.	N.A.	N.A.	N.A.	N.A.	N.A.	N.A.
910	gi|183234198|ref|NW_001915054.1|	EHI_020310	40S ribosomal protein S23, putative	426	96.475	119.782	0.201637	0.771294	1	0.11278		N.A.	N.A.	N.A.	N.A.	N.A.	N.A.	N.A.	N.A.	N.A.	N.A.
911	gi|183234198|ref|NW_001915054.1|	EHI_020320	amino acid-polyamine transporter, putative	1431	36.2036	34.2985	-0.187633	0.817921	1	0.0872884		N.A.	N.A.	N.A.	N.A.	N.A.	N.A.	N.A.	N.A.	N.A.	N.A.
912	gi|183234198|ref|NW_001915054.1|	EHI_020330	hypothetical protein	591	48.782	63.5165	0.269864	0.730721	1	0.136248		N.A.	N.A.	N.A.	N.A.	N.A.	N.A.	N.A.	N.A.	N.A.	N.A.
913	gi|183234198|ref|NW_001915054.1|	EHI_020340	peptidyl-prolyl cis-trans isomerase, putative	602	53.1128	19.9903	-1.514	0.0417359	0.819194	1.37949		N.A.	N.A.	N.A.	N.A.	N.A.	N.A.	N.A.	N.A.	N.A.	N.A.
914	gi|183234198|ref|NW_001915054.1|	EHI_020350	hypothetical protein	678	50.2503	58.9885	0.120713	0.875527	1	0.0577303		N.A.	N.A.	N.A.	N.A.	N.A.	N.A.	N.A.	N.A.	N.A.	N.A.
915	gi|183234198|ref|NW_001915054.1|	EHI_020360	hypothetical protein	795	38.9006	28.6587	-0.549065	0.508934	1	0.293339		N.A.	N.A.	N.A.	N.A.	N.A.	N.A.	N.A.	N.A.	N.A.	N.A.
916	gi|183234198|ref|NW_001915054.1|	EHI_020370	60S ribosomal protein L27a, putative	402	77.4389	112.835	0.432187	0.509436	1	0.29291		N.A.	N.A.	N.A.	N.A.	N.A.	N.A.	N.A.	N.A.	N.A.	N.A.
917	gi|183235484|ref|NW_001915236.1|	EHI_020470	protein kinase domain containing protein	783	37.6688	62.8765	0.627217	0.369397	1	0.432506		N.A.	N.A.	N.A.	N.A.	N.A.	N.A.	N.A.	N.A.	N.A.	N.A.
918	gi|183235484|ref|NW_001915236.1|	EHI_020480	hypothetical protein	1770	28.5333	23.8444	-0.367543	0.655967	1	0.183118		N.A.	N.A.	N.A.	N.A.	N.A.	N.A.	N.A.	N.A.	N.A.	N.A.
919	gi|183235484|ref|NW_001915236.1|	EHI_020490	hypothetical protein, conserved	774	26.1531	13.3024	-1.07821	0.21464	1	0.66829		N.A.	N.A.	N.A.	N.A.	N.A.	N.A.	N.A.	N.A.	N.A.	N.A.
920	gi|183235484|ref|NW_001915236.1|	EHI_020600	hypothetical protein	5019	21.3524	15.5344	-0.565342	0.547428	1	0.261673		N.A.	N.A.	N.A.	N.A.	N.A.	N.A.	N.A.	N.A.	N.A.	N.A.
921	gi|183235484|ref|NW_001915236.1|	EHI_020610	transcription initiation factor TFIID, putative	705	44.4104	75.0049	0.644369	0.35813	1	0.44596		N.A.	N.A.	N.A.	N.A.	N.A.	N.A.	N.A.	N.A.	N.A.	N.A.
922	gi|183234296|ref|NW_001915063.1|	EHI_020710	hypothetical protein	876	33.3196	17.2313	-1.05602	0.191581	1	0.717648		N.A.	N.A.	N.A.	N.A.	N.A.	N.A.	N.A.	N.A.	N.A.	N.A.
923	gi|183234296|ref|NW_001915063.1|	EHI_020720	hypothetical protein	387	77.5346	24.2617	-1.78101	0.0133509	0.787449	1.87449		N.A.	N.A.	N.A.	N.A.	N.A.	N.A.	N.A.	N.A.	N.A.	N.A.
924	gi|183234296|ref|NW_001915063.1|	EHI_020830	hypothetical protein	978	56.5531	9.71639	-2.63535	0.000912939	0.273001	3.03956		N.A.	N.A.	N.A.	N.A.	N.A.	N.A.	N.A.	N.A.	N.A.	N.A.
925	gi|183234296|ref|NW_001915063.1|	EHI_020840	hypothetical protein	1107	33.8935	7.73084	-2.22371	0.00825631	0.787449	2.08321		N.A.	N.A.	N.A.	N.A.	N.A.	N.A.	N.A.	N.A.	N.A.	N.A.
926	gi|183234296|ref|NW_001915063.1|	EHI_020850	hypothetical protein	612	20.9648	20.6206	-0.133392	0.928276	1	0.0323229		0	15.393	17.3668	24.5855	13.099	139.288	180.467	16.3556	0	0
927	gi|183234296|ref|NW_001915063.1|	EHI_020860	hypothetical protein	312	111.082	20.2846	-2.55584	0.000423149	0.189914	3.37351		N.A.	N.A.	N.A.	N.A.	N.A.	N.A.	N.A.	N.A.	N.A.	N.A.
928	gi|183234296|ref|NW_001915063.1|	EHI_020870	hypothetical protein	429	89.7234	13.5634	-2.82427	0.000228997	0.15459	3.64017		N.A.	N.A.	N.A.	N.A.	N.A.	N.A.	N.A.	N.A.	N.A.	N.A.
929	gi|183234296|ref|NW_001915063.1|	EHI_020880	hypothetical protein	713	97.252	91.4125	-0.199383	0.778261	1	0.108875		N.A.	N.A.	N.A.	N.A.	N.A.	N.A.	N.A.	N.A.	N.A.	N.A.
930	gi|183234296|ref|NW_001915063.1|	EHI_020890	hypothetical protein	498	161.41	112.327	-0.632738	0.330071	1	0.481392		N.A.	N.A.	N.A.	N.A.	N.A.	N.A.	N.A.	N.A.	N.A.	N.A.
931	gi|183234296|ref|NW_001915063.1|	EHI_020900	hypothetical protein	468	79.2974	37.0169	-1.20654	0.0905382	0.914371	1.04317		5.39757	0.283512	30.0579	29.9863	30.1659	51.2649	59.7596	9.59722	12.1451	15.0776
932	gi|183234296|ref|NW_001915063.1|	EHI_020920	hypothetical protein	1524	86.9565	123.219	0.392073	0.549092	1	0.260355		N.A.	N.A.	N.A.	N.A.	N.A.	N.A.	N.A.	N.A.	N.A.	N.A.
933	gi|183234296|ref|NW_001915063.1|	EHI_020930	hypothetical protein	774	40.8476	39.3704	-0.162946	0.876576	1	0.0572105		29.062	13.9712	17.9053	18.692	20.1647	32.1715	42.9924	37.2219	0.0966255	0.227917
934	gi|183234296|ref|NW_001915063.1|	EHI_020940	hypothetical protein	711	17.4705	5.8456	-1.66802	0.111157	0.919544	0.954064		2.79151	0.0933077	1.17244	0.305224	2.59426	21.8569	29.8658	3.88054	0	0.248113
935	gi|183234296|ref|NW_001915063.1|	EHI_020950	hypothetical protein	744	42.4604	11.6805	-1.96047	0.013681	0.787449	1.86388		28.9404	0.535014	1.26049	0.194457	1.14424	14.2914	21.7539	1.46612	0	0
936	gi|183234296|ref|NW_001915063.1|	EHI_020960	hypothetical protein	1515	18.2538	10.0383	-0.963933	0.326564	1	0.486032		N.A.	N.A.	N.A.	N.A.	N.A.	N.A.	N.A.	N.A.	N.A.	N.A.
937	gi|183234296|ref|NW_001915063.1|	EHI_020970	hypothetical protein	1029	51.2664	61.0269	0.140809	0.848508	1	0.0713442		363.379	98.32	117.669	132.514	114.653	118.61	168.361	333.916	0	0
938	gi|183234296|ref|NW_001915063.1|	EHI_020980	hypothetical protein	348	62.2074	69.8132	0.0559963	0.973816	1	0.0115229		344.62	68.2482	105.398	114.12	236.273	68.9425	104.179	401.211	0	0
939	gi|183234296|ref|NW_001915063.1|	EHI_020990	hypothetical protein	390	58.5228	67.9625	0.10522	0.918114	1	0.0371034		1205.2	92.1981	133.056	184.74	1121.63	78.2955	108.895	1235.41	0	0
940	gi|183231940|ref|NW_001914909.1|	EHI_021190	hypothetical protein	1011	28.3901	10.128	-1.58508	0.0734758	0.886482	1.13386		N.A.	N.A.	N.A.	N.A.	N.A.	N.A.	N.A.	N.A.	N.A.	N.A.
941	gi|183231940|ref|NW_001914909.1|	EHI_021200	UDP-N-acetylglucosamine pyrophosphorylase, putative	1206	41.8772	41.5278	-0.122035	0.881795	1	0.0546322		N.A.	N.A.	N.A.	N.A.	N.A.	N.A.	N.A.	N.A.	N.A.	N.A.
942	gi|183231940|ref|NW_001914909.1|	EHI_021210	ras-related protein Rab-1A, putative	732	45.1467	43.023	-0.179314	0.812036	1	0.0904248		N.A.	N.A.	N.A.	N.A.	N.A.	N.A.	N.A.	N.A.	N.A.	N.A.
943	gi|183231940|ref|NW_001914909.1|	EHI_021220	hypothetical protein	2646	38.2124	38.7406	-0.0902148	0.914709	1	0.038717		N.A.	N.A.	N.A.	N.A.	N.A.	N.A.	N.A.	N.A.	N.A.	N.A.
944	gi|183231940|ref|NW_001914909.1|	EHI_021230	Rho guanine nucleotide exchange factor, putative	1447	39.4596	35.7863	-0.250448	0.741967	1	0.129615		N.A.	N.A.	N.A.	N.A.	N.A.	N.A.	N.A.	N.A.	N.A.	N.A.
945	gi|183231940|ref|NW_001914909.1|	EHI_021240	hypothetical protein	720	40.2549	31.2241	-0.475132	0.530097	1	0.275644		N.A.	N.A.	N.A.	N.A.	N.A.	N.A.	N.A.	N.A.	N.A.	N.A.
946	gi|183231940|ref|NW_001914909.1|	EHI_021250	hypothetical protein	1692	35.2111	26.3728	-0.52513	0.47369	1	0.324506		N.A.	N.A.	N.A.	N.A.	N.A.	N.A.	N.A.	N.A.	N.A.	N.A.
947	gi|183231940|ref|NW_001914909.1|	EHI_021260	villidin, putative	3180	49.1884	72.0032	0.438508	0.540557	1	0.267159		N.A.	N.A.	N.A.	N.A.	N.A.	N.A.	N.A.	N.A.	N.A.	N.A.
948	gi|183231940|ref|NW_001914909.1|	EHI_021270	villidin, putative	4410	42.6615	56.8771	0.303829	0.668461	1	0.174924		N.A.	N.A.	N.A.	N.A.	N.A.	N.A.	N.A.	N.A.	N.A.	N.A.
949	gi|183231940|ref|NW_001914909.1|	EHI_021280	LIM zinc finger domain containing protein	486	52.0114	73.8573	0.394805	0.579401	1	0.237021		N.A.	N.A.	N.A.	N.A.	N.A.	N.A.	N.A.	N.A.	N.A.	N.A.
950	gi|183231940|ref|NW_001914909.1|	EHI_021290	hypothetical protein	4113	28.4607	11.6346	-1.39093	0.0868804	0.909667	1.06108		N.A.	N.A.	N.A.	N.A.	N.A.	N.A.	N.A.	N.A.	N.A.	N.A.
951	gi|183231940|ref|NW_001914909.1|	EHI_021300	lecithin:cholesterol acyltransferase domain-containing protein	1188	48.3205	44.7967	-0.218964	0.785955	1	0.104602		N.A.	N.A.	N.A.	N.A.	N.A.	N.A.	N.A.	N.A.	N.A.	N.A.
952	gi|183231940|ref|NW_001914909.1|	EHI_021310	receptor protein kinase, putative	3186	32.8588	26.8495	-0.400009	0.640187	1	0.193693		N.A.	N.A.	N.A.	N.A.	N.A.	N.A.	N.A.	N.A.	N.A.	N.A.
953	gi|183231940|ref|NW_001914909.1|	EHI_021320	hypothetical protein	669	40.6494	11.2109	-1.9563	0.0176024	0.787449	1.75443		N.A.	N.A.	N.A.	N.A.	N.A.	N.A.	N.A.	N.A.	N.A.	N.A.
954	gi|183231940|ref|NW_001914909.1|	EHI_021330	hypothetical protein	714	47.5377	38.0484	-0.430277	0.59231	1	0.227451		N.A.	N.A.	N.A.	N.A.	N.A.	N.A.	N.A.	N.A.	N.A.	N.A.
955	gi|183231940|ref|NW_001914909.1|	EHI_021340	aminopeptidase, putative	1352	40.1717	54.0627	0.317291	0.68632	1	0.163473		N.A.	N.A.	N.A.	N.A.	N.A.	N.A.	N.A.	N.A.	N.A.	N.A.
956	gi|183231940|ref|NW_001914909.1|	EHI_021350	hypothetical protein	2013	45.3657	59.9793	0.291851	0.684847	1	0.164407		N.A.	N.A.	N.A.	N.A.	N.A.	N.A.	N.A.	N.A.	N.A.	N.A.
957	gi|183231940|ref|NW_001914909.1|	EHI_021360	hypothetical protein, conserved	513	56.3985	88.6042	0.540448	0.44616	1	0.350509		N.A.	N.A.	N.A.	N.A.	N.A.	N.A.	N.A.	N.A.	N.A.	N.A.
958	gi|183231940|ref|NW_001914909.1|	EHI_021370	hypothetical protein	924	47.9087	56.0419	0.11563	0.902415	1	0.0445938		N.A.	N.A.	N.A.	N.A.	N.A.	N.A.	N.A.	N.A.	N.A.	N.A.
959	gi|183231940|ref|NW_001914909.1|	EHI_021380	U5 small nuclear ribonucleoprotein subunit, putative	2865	35.5591	31.7041	-0.274835	0.716102	1	0.145025		N.A.	N.A.	N.A.	N.A.	N.A.	N.A.	N.A.	N.A.	N.A.	N.A.
960	gi|183231940|ref|NW_001914909.1|	EHI_021390	hypothetical protein	939	83.018	81.1608	-0.142735	0.851123	1	0.0700075		N.A.	N.A.	N.A.	N.A.	N.A.	N.A.	N.A.	N.A.	N.A.	N.A.
961	gi|183231940|ref|NW_001914909.1|	EHI_021400	exosome component 10, putative	1554	42.8116	28.0826	-0.716031	0.352558	1	0.452769		N.A.	N.A.	N.A.	N.A.	N.A.	N.A.	N.A.	N.A.	N.A.	N.A.
962	gi|183231940|ref|NW_001914909.1|	EHI_021410	hypothetical protein	699	52.324	72.946	0.3683	0.600775	1	0.221288		N.A.	N.A.	N.A.	N.A.	N.A.	N.A.	N.A.	N.A.	N.A.	N.A.
963	gi|183231940|ref|NW_001914909.1|	EHI_021420	hypothetical protein	519	56.0912	70.5808	0.220752	0.757526	1	0.120602		N.A.	N.A.	N.A.	N.A.	N.A.	N.A.	N.A.	N.A.	N.A.	N.A.
964	gi|183231940|ref|NW_001914909.1|	EHI_021430	hypothetical protein	1095	25.1852	10.9211	-1.3056	0.114472	0.919544	0.941301		N.A.	N.A.	N.A.	N.A.	N.A.	N.A.	N.A.	N.A.	N.A.	N.A.
965	gi|183231940|ref|NW_001914909.1|	EHI_021440	DEAD/DEAH box helicase, putative	1758	49.1837	64.0584	0.270294	0.704379	1	0.152194		N.A.	N.A.	N.A.	N.A.	N.A.	N.A.	N.A.	N.A.	N.A.	N.A.
966	gi|183231940|ref|NW_001914909.1|	EHI_021450	40S ribosomal protein S28, putative	210	64.8703	87.1727	0.315482	0.642298	1	0.192263		N.A.	N.A.	N.A.	N.A.	N.A.	N.A.	N.A.	N.A.	N.A.	N.A.
967	gi|183231940|ref|NW_001914909.1|	EHI_021460	hypothetical protein	2196	23.1029	9.66963	-1.35511	0.114067	0.919544	0.942839		N.A.	N.A.	N.A.	N.A.	N.A.	N.A.	N.A.	N.A.	N.A.	N.A.
968	gi|183231940|ref|NW_001914909.1|	EHI_021470	hypothetical protein	1035	18.7183	6.82664	-1.54758	0.135656	0.985114	0.86756		N.A.	N.A.	N.A.	N.A.	N.A.	N.A.	N.A.	N.A.	N.A.	N.A.
969	gi|183231940|ref|NW_001914909.1|	EHI_021480	Rab family GTPase	696	26.9908	8.57736	-1.74892	0.041302	0.812837	1.38403		N.A.	N.A.	N.A.	N.A.	N.A.	N.A.	N.A.	N.A.	N.A.	N.A.
970	gi|183231940|ref|NW_001914909.1|	EHI_021490	coiled-coil domain-containing protein 25, putative	507	45.7737	63.7556	0.366871	0.637643	1	0.195422		13.0491	10.4681	6.16572	0	0	15.5946	12.2584	25.9441	10.7683	4.17534
971	gi|183231940|ref|NW_001914909.1|	EHI_021500	ankyrin repeat protein, putative	779	51.5439	68.2195	0.293453	0.692853	1	0.159359		N.A.	N.A.	N.A.	N.A.	N.A.	N.A.	N.A.	N.A.	N.A.	N.A.
972	gi|183231940|ref|NW_001914909.1|	EHI_021510	hypothetical protein, conserved	1533	52.5511	53.1759	-0.0930414	0.904087	1	0.0437898		N.A.	N.A.	N.A.	N.A.	N.A.	N.A.	N.A.	N.A.	N.A.	N.A.
973	gi|183231940|ref|NW_001914909.1|	EHI_021520	phosphoserineaminotransferase, putative1	834	37.0202	20.2284	-0.977694	0.201493	1	0.695741		N.A.	N.A.	N.A.	N.A.	N.A.	N.A.	N.A.	N.A.	N.A.	N.A.
974	gi|183231940|ref|NW_001914909.1|	EHI_021530	hypothetical protein	503	24.644	7.43658	-1.8209	0.0377246	0.811646	1.42337		N.A.	N.A.	N.A.	N.A.	N.A.	N.A.	N.A.	N.A.	N.A.	N.A.
975	gi|183231940|ref|NW_001914909.1|	EHI_021540	hypothetical protein	774	15.0908	6.02882	-1.41476	0.167475	1	0.776051		N.A.	N.A.	N.A.	N.A.	N.A.	N.A.	N.A.	N.A.	N.A.	N.A.
976	gi|183231940|ref|NW_001914909.1|	EHI_021550	hypothetical protein	372	34.2156	8.93811	-2.03119	0.0210487	0.787449	1.67677		N.A.	N.A.	N.A.	N.A.	N.A.	N.A.	N.A.	N.A.	N.A.	N.A.
977	gi|183231940|ref|NW_001914909.1|	EHI_021560	thioredoxin, putative	1140	54.5252	60.5701	0.0412841	1	1	0		N.A.	N.A.	N.A.	N.A.	N.A.	N.A.	N.A.	N.A.	N.A.	N.A.
978	gi|183231940|ref|NW_001914909.1|	EHI_021570	serine acetyltransferase 1	936	81.3181	110.203	0.327769	0.641655	1	0.192698		N.A.	N.A.	N.A.	N.A.	N.A.	N.A.	N.A.	N.A.	N.A.	N.A.
979	gi|183231940|ref|NW_001914909.1|	EHI_021580	hypothetical protein	393	49.1013	86.2875	0.701721	0.309958	1	0.508698		N.A.	N.A.	N.A.	N.A.	N.A.	N.A.	N.A.	N.A.	N.A.	N.A.
980	gi|183237412|ref|NW_001916182.1|	EHI_021680	cell division protein kinase, putative	863	31.4819	57.223	0.749533	0.312513	1	0.505132		N.A.	N.A.	N.A.	N.A.	N.A.	N.A.	N.A.	N.A.	N.A.	N.A.
981	gi|183236872|ref|NW_001915808.1|	EHI_021780	heat shock protein 70, putative	967	71.4955	79.3187	0.0394314	0.976753	1	0.0102151		N.A.	N.A.	N.A.	N.A.	N.A.	N.A.	N.A.	N.A.	N.A.	N.A.
982	gi|183235800|ref|NW_001915308.1|	EHI_021880	hypothetical protein	1593	20.2961	18.4887	-0.2433	0.848231	1	0.0714857		N.A.	N.A.	N.A.	N.A.	N.A.	N.A.	N.A.	N.A.	N.A.	N.A.
983	gi|183235451|ref|NW_001915230.1|	EHI_022010	hypothetical protein	387	141.134	100.025	-0.606379	0.351397	1	0.454202		N.A.	N.A.	N.A.	N.A.	N.A.	N.A.	N.A.	N.A.	N.A.	N.A.
984	gi|183235451|ref|NW_001915230.1|	EHI_022020	hypothetical protein	405	27.1995	7.83665	-1.88825	0.0265627	0.787449	1.57573		N.A.	N.A.	N.A.	N.A.	N.A.	N.A.	N.A.	N.A.	N.A.	N.A.
985	gi|183235451|ref|NW_001915230.1|	EHI_022130	hypothetical protein, conserved	1842	32.6074	28.2866	-0.314098	0.693073	1	0.159221		N.A.	N.A.	N.A.	N.A.	N.A.	N.A.	N.A.	N.A.	N.A.	N.A.
986	gi|183235451|ref|NW_001915230.1|	EHI_022140	hypothetical protein	705	43.6129	31.1918	-0.591881	0.439738	1	0.356806		N.A.	N.A.	N.A.	N.A.	N.A.	N.A.	N.A.	N.A.	N.A.	N.A.
987	gi|183234821|ref|NW_001915125.1|	EHI_022240	actin, putative	285	34.4369	45.9372	0.304437	0.716719	1	0.144651		N.A.	N.A.	N.A.	N.A.	N.A.	N.A.	N.A.	N.A.	N.A.	N.A.
988	gi|183234821|ref|NW_001915125.1|	EHI_022250	hypothetical protein	678	27.5566	8.9444	-1.71915	0.0519765	0.842972	1.28419		N.A.	N.A.	N.A.	N.A.	N.A.	N.A.	N.A.	N.A.	N.A.	N.A.
989	gi|183234821|ref|NW_001915125.1|	EHI_022260	hypothetical protein	2775	25.7705	25.7679	-0.109924	0.939987	1	0.0268781		N.A.	N.A.	N.A.	N.A.	N.A.	N.A.	N.A.	N.A.	N.A.	N.A.
990	gi|183234821|ref|NW_001915125.1|	EHI_022270	hypothetical protein	465	31.7697	90.3968	1.39493	0.0469321	0.838002	1.32853		0	0.142671	0	0	0	16.0259	14.7578	6.89938	12.7059	16.6924
991	gi|183234821|ref|NW_001915125.1|	EHI_022280	protein kinase domain containing protein	867	29.6563	14.6647	-1.11943	0.163902	1	0.785415		N.A.	N.A.	N.A.	N.A.	N.A.	N.A.	N.A.	N.A.	N.A.	N.A.
992	gi|183234821|ref|NW_001915125.1|	EHI_022290	hypothetical protein	321	29.2213	38.3724	0.281685	0.716102	1	0.145025		N.A.	N.A.	N.A.	N.A.	N.A.	N.A.	N.A.	N.A.	N.A.	N.A.
993	gi|183234821|ref|NW_001915125.1|	EHI_022300	hypothetical protein, conserved	911	22.5567	39.9613	0.711744	0.353085	1	0.45212		N.A.	N.A.	N.A.	N.A.	N.A.	N.A.	N.A.	N.A.	N.A.	N.A.
994	gi|183236154|ref|NW_001915436.1|	EHI_022500	AIG1 family protein	921	71.8751	10.3998	-2.88377	0.000277971	0.161342	3.556		N.A.	N.A.	N.A.	N.A.	N.A.	N.A.	N.A.	N.A.	N.A.	N.A.
995	gi|183230438|ref|NW_001914868.1|	EHI_022600	iron-sulfur flavoprotein, putative	606	63.2218	48.0715	-0.504403	0.465358	1	0.332212		358.583	0.109475	22.3533	0.238739	0.234135	21.7449	17.3066	21.5998	105.888	44.5387
996	gi|183230438|ref|NW_001914868.1|	EHI_022610	phospholipase C precursor, putative	915	31.2291	42.7804	0.342576	0.65264	1	0.185327		N.A.	N.A.	N.A.	N.A.	N.A.	N.A.	N.A.	N.A.	N.A.	N.A.
997	gi|183230438|ref|NW_001914868.1|	EHI_022620	heat shock protein, putative	2601	23.8194	31.3848	0.286311	0.773832	1	0.111354		N.A.	N.A.	N.A.	N.A.	N.A.	N.A.	N.A.	N.A.	N.A.	N.A.
998	gi|183230438|ref|NW_001914868.1|	EHI_022730	signal recognition particle 54 kDa protein, putative	780	48.201	72.2737	0.47309	0.493527	1	0.306689		18.0433	22.7944	17.2332	0	0.0909526	25.2829	23.4058	21.3058	28.7647	16.0577
999	gi|183230438|ref|NW_001914868.1|	EHI_022840	hypothetical protein	601	39.5075	24.4872	-0.797167	0.314369	1	0.50256		N.A.	N.A.	N.A.	N.A.	N.A.	N.A.	N.A.	N.A.	N.A.	N.A.
1000	gi|183230438|ref|NW_001914868.1|	EHI_022850	hypothetical protein	1530	38.4883	16.4224	-1.33221	0.0928825	0.919544	1.03207		N.A.	N.A.	N.A.	N.A.	N.A.	N.A.	N.A.	N.A.	N.A.	N.A.
1001	gi|183230438|ref|NW_001914868.1|	EHI_022860	RhoGAP domain containing protein	1782	52.5229	24.9772	-1.17847	0.105575	0.919544	0.976441		N.A.	N.A.	N.A.	N.A.	N.A.	N.A.	N.A.	N.A.	N.A.	N.A.
1002	gi|183230438|ref|NW_001914868.1|	EHI_022870	hypothetical protein, conserved	960	68.7155	30.109	-1.29707	0.0715477	0.886482	1.1454		N.A.	N.A.	N.A.	N.A.	N.A.	N.A.	N.A.	N.A.	N.A.	N.A.
1003	gi|183230438|ref|NW_001914868.1|	EHI_022880	hypothetical protein	867	48.4347	24.8406	-1.06971	0.155812	1	0.8074		N.A.	N.A.	N.A.	N.A.	N.A.	N.A.	N.A.	N.A.	N.A.	N.A.
1004	gi|183230438|ref|NW_001914868.1|	EHI_022890	hypothetical protein	621	55.4388	68.8749	0.20236	0.807542	1	0.0928348		N.A.	N.A.	N.A.	N.A.	N.A.	N.A.	N.A.	N.A.	N.A.	N.A.
1005	gi|183230438|ref|NW_001914868.1|	EHI_022900	hypothetical protein	207	43.8325	18.6181	-1.33953	0.085737	0.90598	1.06683		N.A.	N.A.	N.A.	N.A.	N.A.	N.A.	N.A.	N.A.	N.A.	N.A.
1006	gi|183230438|ref|NW_001914868.1|	EHI_022910	longin-type vesicle-associated membrane protein, putative	744	42.8039	34.559	-0.41763	0.591104	1	0.228336		N.A.	N.A.	N.A.	N.A.	N.A.	N.A.	N.A.	N.A.	N.A.	N.A.
1007	gi|183230438|ref|NW_001914868.1|	EHI_022920	hypothetical protein	645	41.3694	20.1807	-1.14084	0.1259	0.982773	0.899973		N.A.	N.A.	N.A.	N.A.	N.A.	N.A.	N.A.	N.A.	N.A.	N.A.
1008	gi|183230438|ref|NW_001914868.1|	EHI_022930	hypothetical protein	673	36.9898	12.5198	-1.66304	0.0409552	0.812837	1.38769		N.A.	N.A.	N.A.	N.A.	N.A.	N.A.	N.A.	N.A.	N.A.	N.A.
1009	gi|183230438|ref|NW_001914868.1|	EHI_022940	DNA-directed RNA polymerase subunit, putative	3513	44.4094	63.2419	0.398764	0.575847	1	0.239693		N.A.	N.A.	N.A.	N.A.	N.A.	N.A.	N.A.	N.A.	N.A.	N.A.
1010	gi|183230438|ref|NW_001914868.1|	EHI_022950	DnaJ family protein	1104	49.9829	77.4158	0.519832	0.451295	1	0.345539		N.A.	N.A.	N.A.	N.A.	N.A.	N.A.	N.A.	N.A.	N.A.	N.A.
1011	gi|183230438|ref|NW_001914868.1|	EHI_022960	LIM zinc finger domain containing protein	1413	50.6651	81.3836	0.572314	0.424213	1	0.372416		N.A.	N.A.	N.A.	N.A.	N.A.	N.A.	N.A.	N.A.	N.A.	N.A.
1012	gi|183230438|ref|NW_001914868.1|	EHI_022970	hypothetical protein	498	55.7877	55.917	-0.106731	0.908776	1	0.0415432		N.A.	N.A.	N.A.	N.A.	N.A.	N.A.	N.A.	N.A.	N.A.	N.A.
1013	gi|183230438|ref|NW_001914868.1|	EHI_022980	ubiquitin-like protein	984	90.2346	90.5814	-0.104632	0.883468	1	0.053809		N.A.	N.A.	N.A.	N.A.	N.A.	N.A.	N.A.	N.A.	N.A.	N.A.
1014	gi|183230438|ref|NW_001914868.1|	EHI_022990	hypothetical protein	3072	31.2661	18.3015	-0.878288	0.305647	1	0.514779		N.A.	N.A.	N.A.	N.A.	N.A.	N.A.	N.A.	N.A.	N.A.	N.A.
1015	gi|183230438|ref|NW_001914868.1|	EHI_023000	hypothetical protein	446	41.146	56.0827	0.335618	0.662624	1	0.178733		N.A.	N.A.	N.A.	N.A.	N.A.	N.A.	N.A.	N.A.	N.A.	N.A.
1016	gi|183230438|ref|NW_001914868.1|	EHI_023010	protein kinase, putative	2363	54.4163	56.8996	-0.0458274	0.969537	1	0.0134357		N.A.	N.A.	N.A.	N.A.	N.A.	N.A.	N.A.	N.A.	N.A.	N.A.
1017	gi|183230438|ref|NW_001914868.1|	EHI_023020	proteasome alpha subunit, putative	744	57.6444	89.1018	0.517057	0.452073	1	0.344792		N.A.	N.A.	N.A.	N.A.	N.A.	N.A.	N.A.	N.A.	N.A.	N.A.
1018	gi|183230438|ref|NW_001914868.1|	EHI_023030	hypothetical protein	1209	31.4991	13.0478	-1.37304	0.0776285	0.889732	1.10998		N.A.	N.A.	N.A.	N.A.	N.A.	N.A.	N.A.	N.A.	N.A.	N.A.
1019	gi|183230438|ref|NW_001914868.1|	EHI_023040	hypothetical protein	726	52.3143	88.8909	0.653313	0.330114	1	0.481336		N.A.	N.A.	N.A.	N.A.	N.A.	N.A.	N.A.	N.A.	N.A.	N.A.
1020	gi|183230438|ref|NW_001914868.1|	EHI_023050	protein kinase domain containing protein	3531	38.233	38.0727	-0.115992	0.914709	1	0.038717		N.A.	N.A.	N.A.	N.A.	N.A.	N.A.	N.A.	N.A.	N.A.	N.A.
1021	gi|183230438|ref|NW_001914868.1|	EHI_023060	thioredoxin, putative	735	73.1291	69.6559	-0.180195	0.807298	1	0.0929659		N.A.	N.A.	N.A.	N.A.	N.A.	N.A.	N.A.	N.A.	N.A.	N.A.
1022	gi|183230438|ref|NW_001914868.1|	EHI_023070	hypothetical protein, conserved	651	126.89	126.091	-0.119308	0.859032	1	0.0659905		N.A.	N.A.	N.A.	N.A.	N.A.	N.A.	N.A.	N.A.	N.A.	N.A.
1023	gi|183230438|ref|NW_001914868.1|	EHI_023080	WD domain containing protein	1278	81.7957	93.5283	0.0829479	0.91966	1	0.0363727		N.A.	N.A.	N.A.	N.A.	N.A.	N.A.	N.A.	N.A.	N.A.	N.A.
1024	gi|183230438|ref|NW_001914868.1|	EHI_023090	recQ family DNA helicase	1530	50.9002	82.7417	0.58949	0.392802	1	0.405826		N.A.	N.A.	N.A.	N.A.	N.A.	N.A.	N.A.	N.A.	N.A.	N.A.
1025	gi|183230438|ref|NW_001914868.1|	EHI_023100	hypothetical protein	873	139.855	202.423	0.422809	0.510887	1	0.291675		N.A.	N.A.	N.A.	N.A.	N.A.	N.A.	N.A.	N.A.	N.A.	N.A.
1026	gi|183230438|ref|NW_001914868.1|	EHI_023110	NADP-dependent alcohol dehydrogenase	1101	178.795	273.289	0.50153	0.435618	1	0.360894		N.A.	N.A.	N.A.	N.A.	N.A.	N.A.	N.A.	N.A.	N.A.	N.A.
1027	gi|183230438|ref|NW_001914868.1|	EHI_023120	protein kinase domain containing protein	1604	64.5818	75.6501	0.117692	0.876488	1	0.0572539		N.A.	N.A.	N.A.	N.A.	N.A.	N.A.	N.A.	N.A.	N.A.	N.A.
1028	gi|183230438|ref|NW_001914868.1|	EHI_023130	hypothetical protein, conserved	1314	49.853	95.3078	0.823092	0.230068	1	0.638145		N.A.	N.A.	N.A.	N.A.	N.A.	N.A.	N.A.	N.A.	N.A.	N.A.
1029	gi|183230438|ref|NW_001914868.1|	EHI_023140	protein phosphatase domain-containing protein	2361	57.6991	114.128	0.872352	0.195625	1	0.708575		N.A.	N.A.	N.A.	N.A.	N.A.	N.A.	N.A.	N.A.	N.A.	N.A.
1030	gi|183230438|ref|NW_001914868.1|	EHI_023150	hypothetical protein	1974	58.8082	48.2538	-0.394757	0.575847	1	0.239693		N.A.	N.A.	N.A.	N.A.	N.A.	N.A.	N.A.	N.A.	N.A.	N.A.
1031	gi|183230438|ref|NW_001914868.1|	EHI_023160	hypothetical protein	1572	35.6716	15.1544	-1.3379	0.102794	0.919544	0.988031		N.A.	N.A.	N.A.	N.A.	N.A.	N.A.	N.A.	N.A.	N.A.	N.A.
1032	gi|183230438|ref|NW_001914868.1|	EHI_023170	hypothetical protein	1479	63.1104	26.1728	-1.37573	0.0583912	0.850552	1.23365		N.A.	N.A.	N.A.	N.A.	N.A.	N.A.	N.A.	N.A.	N.A.	N.A.
1033	gi|183230438|ref|NW_001914868.1|	EHI_023180	Rab geranylgeranyltransferase alpha subunit, putative	1157	38.9455	17.0305	-1.29714	0.0928825	0.919544	1.03207		N.A.	N.A.	N.A.	N.A.	N.A.	N.A.	N.A.	N.A.	N.A.	N.A.
1034	gi|183230438|ref|NW_001914868.1|	EHI_023190	exonuclease I, putative	1461	81.2944	151.963	0.79128	0.23768	1	0.624007		N.A.	N.A.	N.A.	N.A.	N.A.	N.A.	N.A.	N.A.	N.A.	N.A.
1035	gi|183230438|ref|NW_001914868.1|	EHI_023200	hypothetical protein	1902	47.1801	85.4507	0.745121	0.283834	1	0.546936		N.A.	N.A.	N.A.	N.A.	N.A.	N.A.	N.A.	N.A.	N.A.	N.A.
1036	gi|183230438|ref|NW_001914868.1|	EHI_023210	GTP-binding protein, putative	918	53.2611	45.1924	-0.346429	0.634302	1	0.197704		N.A.	N.A.	N.A.	N.A.	N.A.	N.A.	N.A.	N.A.	N.A.	N.A.
1037	gi|183230438|ref|NW_001914868.1|	EHI_023220	hypothetical protein	195	176.027	269.525	0.504018	0.434645	1	0.361865		N.A.	N.A.	N.A.	N.A.	N.A.	N.A.	N.A.	N.A.	N.A.	N.A.
1038	gi|183230438|ref|NW_001914868.1|	EHI_023230	histone H4	357	112.616	192.835	0.665081	0.304325	1	0.516662		N.A.	N.A.	N.A.	N.A.	N.A.	N.A.	N.A.	N.A.	N.A.	N.A.
1039	gi|183230438|ref|NW_001914868.1|	EHI_023240	dihydrouridine synthase (Dus) family protein	1152	103.455	176.997	0.663793	0.317015	1	0.49892		N.A.	N.A.	N.A.	N.A.	N.A.	N.A.	N.A.	N.A.	N.A.	N.A.
1040	gi|183230438|ref|NW_001914868.1|	EHI_023250	hypothetical protein	330	37.9507	23.0138	-0.828391	0.287029	1	0.542074		N.A.	N.A.	N.A.	N.A.	N.A.	N.A.	N.A.	N.A.	N.A.	N.A.
1041	gi|183230438|ref|NW_001914868.1|	EHI_023260	nicotinate phosphoribosyltransferase, putative	1173	51.466	100.306	0.850905	0.21581	1	0.665929		N.A.	N.A.	N.A.	N.A.	N.A.	N.A.	N.A.	N.A.	N.A.	N.A.
1042	gi|183230438|ref|NW_001914868.1|	EHI_023270	Ras guanine nucleotide exchange factor, putative	2733	39.9418	52.4245	0.281262	0.748939	1	0.125553		N.A.	N.A.	N.A.	N.A.	N.A.	N.A.	N.A.	N.A.	N.A.	N.A.
1043	gi|183230438|ref|NW_001914868.1|	EHI_023280	hypothetical protein	540	40.6099	73.0837	0.735703	0.296439	1	0.528065		N.A.	N.A.	N.A.	N.A.	N.A.	N.A.	N.A.	N.A.	N.A.	N.A.
1044	gi|183230438|ref|NW_001914868.1|	EHI_023290	hypothetical protein	1068	41.6645	67.9791	0.594557	0.403271	1	0.394403		N.A.	N.A.	N.A.	N.A.	N.A.	N.A.	N.A.	N.A.	N.A.	N.A.
1045	gi|183230438|ref|NW_001914868.1|	EHI_023300	TPR repeat protein	1695	44.9048	84.8632	0.806304	0.247026	1	0.607257		N.A.	N.A.	N.A.	N.A.	N.A.	N.A.	N.A.	N.A.	N.A.	N.A.
1046	gi|183230438|ref|NW_001914868.1|	EHI_023310	RING zinc finger protein, putative	1883	43.3669	63.9697	0.449411	0.522109	1	0.282239		N.A.	N.A.	N.A.	N.A.	N.A.	N.A.	N.A.	N.A.	N.A.	N.A.
1047	gi|183230438|ref|NW_001914868.1|	EHI_023320	hypothetical protein, conserved	3087	36.885	75.9043	0.928607	0.181477	1	0.741178		N.A.	N.A.	N.A.	N.A.	N.A.	N.A.	N.A.	N.A.	N.A.	N.A.
1048	gi|183230438|ref|NW_001914868.1|	EHI_023330	hypothetical protein	3183	40.775	67.7272	0.620253	0.376747	1	0.423951		N.A.	N.A.	N.A.	N.A.	N.A.	N.A.	N.A.	N.A.	N.A.	N.A.
1049	gi|183230438|ref|NW_001914868.1|	EHI_023340	leucine-rich repeat containing protein	1977	41.1111	68.1332	0.617054	0.384951	1	0.414594		N.A.	N.A.	N.A.	N.A.	N.A.	N.A.	N.A.	N.A.	N.A.	N.A.
1050	gi|183230438|ref|NW_001914868.1|	EHI_023350	hypothetical protein, conserved	990	49.5941	87.8379	0.712999	0.304416	1	0.516532		N.A.	N.A.	N.A.	N.A.	N.A.	N.A.	N.A.	N.A.	N.A.	N.A.
1051	gi|183230438|ref|NW_001914868.1|	EHI_023360	alpha-amylase family protein	1491	54.3572	91.3046	0.636768	0.362342	1	0.440882		N.A.	N.A.	N.A.	N.A.	N.A.	N.A.	N.A.	N.A.	N.A.	N.A.
1052	gi|183230438|ref|NW_001914868.1|	EHI_023370	hypothetical protein	1629	38.44	57.3136	0.464717	0.532714	1	0.273506		N.A.	N.A.	N.A.	N.A.	N.A.	N.A.	N.A.	N.A.	N.A.	N.A.
1053	gi|183230438|ref|NW_001914868.1|	EHI_023380	hypothetical protein	2952	24.7102	14.0793	-0.915601	0.296347	1	0.5282		N.A.	N.A.	N.A.	N.A.	N.A.	N.A.	N.A.	N.A.	N.A.	N.A.
1054	gi|183230438|ref|NW_001914868.1|	EHI_023390	hypothetical protein	1566	34.6495	23.3676	-0.675642	0.368076	1	0.434063		N.A.	N.A.	N.A.	N.A.	N.A.	N.A.	N.A.	N.A.	N.A.	N.A.
1055	gi|183230438|ref|NW_001914868.1|	EHI_023400	Ribosomal protein S30, putative	186	74.4774	108.375	0.430241	0.523497	1	0.281086		N.A.	N.A.	N.A.	N.A.	N.A.	N.A.	N.A.	N.A.	N.A.	N.A.
1056	gi|183230438|ref|NW_001914868.1|	EHI_023410	hypothetical protein, conserved	1330	52.0782	58.6786	0.0617044	0.96903	1	0.0136626		N.A.	N.A.	N.A.	N.A.	N.A.	N.A.	N.A.	N.A.	N.A.	N.A.
1057	gi|183230438|ref|NW_001914868.1|	EHI_023420	p53-like protein, putative	1293	32.7736	25.5399	-0.468063	0.587475	1	0.23101		10.652	9.7486	9.99294	13.6508	11.0831	15.6736	15.5215	0.496243	13.9396	12.5519
1058	gi|183230438|ref|NW_001914868.1|	EHI_023430	glucosidase, putative	2616	50.3455	110.116	1.01704	0.131109	0.984363	0.882368		N.A.	N.A.	N.A.	N.A.	N.A.	N.A.	N.A.	N.A.	N.A.	N.A.
1059	gi|183230438|ref|NW_001914868.1|	EHI_023440	hypothetical protein	597	54.3282	117.94	1.00637	0.139028	0.992742	0.856898		N.A.	N.A.	N.A.	N.A.	N.A.	N.A.	N.A.	N.A.	N.A.	N.A.
1060	gi|183230438|ref|NW_001914868.1|	EHI_023450	hypothetical protein	624	50.2162	88.0412	0.698389	0.304416	1	0.516532		N.A.	N.A.	N.A.	N.A.	N.A.	N.A.	N.A.	N.A.	N.A.	N.A.
1061	gi|183230438|ref|NW_001914868.1|	EHI_023460	hypothetical protein	1317	40.7929	55.5856	0.335198	0.627892	1	0.202115		N.A.	N.A.	N.A.	N.A.	N.A.	N.A.	N.A.	N.A.	N.A.	N.A.
1062	gi|183230438|ref|NW_001914868.1|	EHI_023470	Oxysterol binding protein, putative	1233	53.9365	109.873	0.91469	0.174883	1	0.757252		N.A.	N.A.	N.A.	N.A.	N.A.	N.A.	N.A.	N.A.	N.A.	N.A.
1063	gi|183230438|ref|NW_001914868.1|	EHI_023480	hypothetical protein	2817	40.2025	59.7003	0.458968	0.547975	1	0.261239		N.A.	N.A.	N.A.	N.A.	N.A.	N.A.	N.A.	N.A.	N.A.	N.A.
1064	gi|183230438|ref|NW_001914868.1|	EHI_023490	hypothetical protein, conserved	1746	40.7241	67.9611	0.627017	0.376747	1	0.423951		N.A.	N.A.	N.A.	N.A.	N.A.	N.A.	N.A.	N.A.	N.A.	N.A.
1065	gi|183230438|ref|NW_001914868.1|	EHI_023500	calmodulin, putative	462	51.8918	122.389	1.12577	0.0956686	0.919544	1.01923		N.A.	N.A.	N.A.	N.A.	N.A.	N.A.	N.A.	N.A.	N.A.	N.A.
1066	gi|183234084|ref|NW_001915045.1|	EHI_023600	adaptor protein (AP) family protein	2175	39.8245	54.9472	0.353134	0.621262	1	0.206725		N.A.	N.A.	N.A.	N.A.	N.A.	N.A.	N.A.	N.A.	N.A.	N.A.
1067	gi|183234084|ref|NW_001915045.1|	EHI_023610	protein kinase, putative	3112	38.2641	59.1708	0.517219	0.483618	1	0.315498		N.A.	N.A.	N.A.	N.A.	N.A.	N.A.	N.A.	N.A.	N.A.	N.A.
1068	gi|183234084|ref|NW_001915045.1|	EHI_023620	hypothetical protein	1593	30.0992	26.7784	-0.277745	0.780477	1	0.10764		N.A.	N.A.	N.A.	N.A.	N.A.	N.A.	N.A.	N.A.	N.A.	N.A.
1069	gi|183234084|ref|NW_001915045.1|	EHI_023630	hypothetical protein	4130	17.266	7.84037	-1.23558	0.226716	1	0.644518		N.A.	N.A.	N.A.	N.A.	N.A.	N.A.	N.A.	N.A.	N.A.	N.A.
1070	gi|183234084|ref|NW_001915045.1|	EHI_023840	60S ribosomal protein L38, putative	340	52.3953	74.4008	0.394779	0.558671	1	0.252843		N.A.	N.A.	N.A.	N.A.	N.A.	N.A.	N.A.	N.A.	N.A.	N.A.
1071	gi|183234084|ref|NW_001915045.1|	EHI_023850	hypothetical protein	393	35.6391	58.3102	0.598326	0.412006	1	0.385096		N.A.	N.A.	N.A.	N.A.	N.A.	N.A.	N.A.	N.A.	N.A.	N.A.
1072	gi|183234084|ref|NW_001915045.1|	EHI_023860	protein kinase, putative	1185	29.9371	17.9672	-0.842273	0.288589	1	0.53972		N.A.	N.A.	N.A.	N.A.	N.A.	N.A.	N.A.	N.A.	N.A.	N.A.
1073	gi|183234084|ref|NW_001915045.1|	EHI_023870	WD domain containing protein	2091	30.3379	39.0577	0.253255	0.770675	1	0.113129		N.A.	N.A.	N.A.	N.A.	N.A.	N.A.	N.A.	N.A.	N.A.	N.A.
1074	gi|183234084|ref|NW_001915045.1|	EHI_023880	ubiquitin-conjugating enzyme family protein	652	40.102	76.7267	0.823862	0.244292	1	0.61209		N.A.	N.A.	N.A.	N.A.	N.A.	N.A.	N.A.	N.A.	N.A.	N.A.
1075	gi|183234084|ref|NW_001915045.1|	EHI_023890	nuclear movement protein, putative	462	38.7252	76.5082	0.870002	0.206646	1	0.684773		N.A.	N.A.	N.A.	N.A.	N.A.	N.A.	N.A.	N.A.	N.A.	N.A.
1076	gi|183234084|ref|NW_001915045.1|	EHI_023900	hypothetical protein, conserved	792	42.63	64.4043	0.483816	0.492434	1	0.307652		N.A.	N.A.	N.A.	N.A.	N.A.	N.A.	N.A.	N.A.	N.A.	N.A.
1077	gi|183235103|ref|NW_001915164.1|	EHI_024000	hypothetical protein	552	38.7084	15.709	-1.40397	0.0736862	0.886482	1.13261		N.A.	N.A.	N.A.	N.A.	N.A.	N.A.	N.A.	N.A.	N.A.	N.A.
1078	gi|183235103|ref|NW_001915164.1|	EHI_024110	disulphide oxidoreductase, putative	369	65.5244	89.391	0.337235	0.627944	1	0.202079		N.A.	N.A.	N.A.	N.A.	N.A.	N.A.	N.A.	N.A.	N.A.	N.A.
1079	gi|183235103|ref|NW_001915164.1|	EHI_024120	phospholipid-transporting P-type ATPase, putative	3168	48.1807	68.024	0.386433	0.600637	1	0.221388		N.A.	N.A.	N.A.	N.A.	N.A.	N.A.	N.A.	N.A.	N.A.	N.A.
1080	gi|183232044|ref|NW_001914913.1|	EHI_024220	hypothetical protein	915	50.7542	80.7913	0.559265	0.424213	1	0.372416		N.A.	N.A.	N.A.	N.A.	N.A.	N.A.	N.A.	N.A.	N.A.	N.A.
1081	gi|183232044|ref|NW_001914913.1|	EHI_024230	cysteine synthase A, putative	1014	60.3931	71.5434	0.13387	0.869606	1	0.0606775		N.A.	N.A.	N.A.	N.A.	N.A.	N.A.	N.A.	N.A.	N.A.	N.A.
1082	gi|183232044|ref|NW_001914913.1|	EHI_024240	aldehyde-alcohol dehydrogenase 2, putative	2668	61.5688	87.2087	0.391293	0.573658	1	0.241347		N.A.	N.A.	N.A.	N.A.	N.A.	N.A.	N.A.	N.A.	N.A.	N.A.
1083	gi|183232044|ref|NW_001914913.1|	EHI_024350	hypothetical protein	1815	17.2644	16.9767	-0.133582	0.914895	1	0.0386286		N.A.	N.A.	N.A.	N.A.	N.A.	N.A.	N.A.	N.A.	N.A.	N.A.
1084	gi|183232044|ref|NW_001914913.1|	EHI_024360	hypothetical protein	502	21.0273	8.65566	-1.37762	0.113452	0.919544	0.945189		N.A.	N.A.	N.A.	N.A.	N.A.	N.A.	N.A.	N.A.	N.A.	N.A.
1085	gi|183232044|ref|NW_001914913.1|	EHI_024370	hypothetical protein	737	21.3971	8.30527	-1.46135	0.113452	0.919544	0.945189		N.A.	N.A.	N.A.	N.A.	N.A.	N.A.	N.A.	N.A.	N.A.	N.A.
1086	gi|183232044|ref|NW_001914913.1|	EHI_024380	myotubularin, putative	1864	23.0494	32.9798	0.404701	0.619779	1	0.207763		N.A.	N.A.	N.A.	N.A.	N.A.	N.A.	N.A.	N.A.	N.A.	N.A.
1087	gi|183232044|ref|NW_001914913.1|	EHI_024390	hypothetical protein	1220	25.1816	46.0994	0.759252	0.31646	1	0.499681		N.A.	N.A.	N.A.	N.A.	N.A.	N.A.	N.A.	N.A.	N.A.	N.A.
1088	gi|183232044|ref|NW_001914913.1|	EHI_024400	hypothetical protein	549	17.1322	8.0867	-1.18052	0.226716	1	0.644518		N.A.	N.A.	N.A.	N.A.	N.A.	N.A.	N.A.	N.A.	N.A.	N.A.
1089	gi|183232044|ref|NW_001914913.1|	EHI_024410	lipid phosphate phosphatase, putative	738	29.576	34.2768	0.102093	0.949777	1	0.0223782		N.A.	N.A.	N.A.	N.A.	N.A.	N.A.	N.A.	N.A.	N.A.	N.A.
1090	gi|183232044|ref|NW_001914913.1|	EHI_024420	D-hydantoinase, putative	1383	35.261	58.7657	0.624864	0.390754	1	0.408097		N.A.	N.A.	N.A.	N.A.	N.A.	N.A.	N.A.	N.A.	N.A.	N.A.
1091	gi|183232044|ref|NW_001914913.1|	EHI_024430	hypothetical protein, conserved	1575	24.2767	24.1217	-0.118937	0.935802	1	0.0288162		N.A.	N.A.	N.A.	N.A.	N.A.	N.A.	N.A.	N.A.	N.A.	N.A.
1092	gi|183232044|ref|NW_001914913.1|	EHI_024440	hypothetical protein	780	28.3767	16.4457	-0.892069	0.301492	1	0.520724		N.A.	N.A.	N.A.	N.A.	N.A.	N.A.	N.A.	N.A.	N.A.	N.A.
1093	gi|183232044|ref|NW_001914913.1|	EHI_024450	protein tyrosine phosphatase, putative	1093	22.5421	22.297	-0.125389	0.930977	1	0.0310611		N.A.	N.A.	N.A.	N.A.	N.A.	N.A.	N.A.	N.A.	N.A.	N.A.
1094	gi|183232044|ref|NW_001914913.1|	EHI_024460	HEAT repeat domain containing protein	2127	22.4464	24.452	0.013086	1	1	0		N.A.	N.A.	N.A.	N.A.	N.A.	N.A.	N.A.	N.A.	N.A.	N.A.
1095	gi|183232044|ref|NW_001914913.1|	EHI_024470	proteasome beta subunit, putative	642	35.591	67.1222	0.802887	0.254319	1	0.594621		N.A.	N.A.	N.A.	N.A.	N.A.	N.A.	N.A.	N.A.	N.A.	N.A.
1096	gi|183232044|ref|NW_001914913.1|	EHI_024480	hypothetical protein	824	18.8278	12.5411	-0.690841	0.428902	1	0.367642		N.A.	N.A.	N.A.	N.A.	N.A.	N.A.	N.A.	N.A.	N.A.	N.A.
1097	gi|183232044|ref|NW_001914913.1|	EHI_024490	hypothetical protein, conserved	693	31.0908	60.3287	0.843577	0.236627	1	0.625935		N.A.	N.A.	N.A.	N.A.	N.A.	N.A.	N.A.	N.A.	N.A.	N.A.
1098	gi|183232044|ref|NW_001914913.1|	EHI_024500	hypothetical protein, conserved	981	35.3288	71.8702	0.911939	0.204729	1	0.688821		N.A.	N.A.	N.A.	N.A.	N.A.	N.A.	N.A.	N.A.	N.A.	N.A.
1099	gi|183232044|ref|NW_001914913.1|	EHI_024510	hypothetical protein, conserved	855	38.8312	72.3638	0.785864	0.253069	1	0.596761		N.A.	N.A.	N.A.	N.A.	N.A.	N.A.	N.A.	N.A.	N.A.	N.A.
1100	gi|183232044|ref|NW_001914913.1|	EHI_024520	hypothetical protein	680	13.8317	12.5854	-0.244234	0.895114	1	0.0481217		N.A.	N.A.	N.A.	N.A.	N.A.	N.A.	N.A.	N.A.	N.A.	N.A.
1101	gi|183232044|ref|NW_001914913.1|	EHI_024530	hypothetical protein	993	35.8285	70.9446	0.873079	0.21615	1	0.665246		N.A.	N.A.	N.A.	N.A.	N.A.	N.A.	N.A.	N.A.	N.A.	N.A.
1102	gi|183232044|ref|NW_001914913.1|	EHI_024540	hypothetical protein	1809	21.4755	11.7487	-0.972706	0.266492	1	0.574316		N.A.	N.A.	N.A.	N.A.	N.A.	N.A.	N.A.	N.A.	N.A.	N.A.
1103	gi|183232044|ref|NW_001914913.1|	EHI_024550	hypothetical protein	1848	22.8617	12.6355	-0.958587	0.253971	1	0.595217		N.A.	N.A.	N.A.	N.A.	N.A.	N.A.	N.A.	N.A.	N.A.	N.A.
1104	gi|183232044|ref|NW_001914913.1|	EHI_024560	hypothetical protein	1026	36.5195	44.5231	0.175032	0.837692	1	0.0769156		N.A.	N.A.	N.A.	N.A.	N.A.	N.A.	N.A.	N.A.	N.A.	N.A.
1105	gi|183232044|ref|NW_001914913.1|	EHI_024570	hypothetical protein	3169	21.6551	18.4567	-0.33875	0.778457	1	0.108765		N.A.	N.A.	N.A.	N.A.	N.A.	N.A.	N.A.	N.A.	N.A.	N.A.
1106	gi|183232044|ref|NW_001914913.1|	EHI_024580	leucine rich repeat protein, BspA family	1152	34.411	49.7881	0.421343	0.5844	1	0.23329		N.A.	N.A.	N.A.	N.A.	N.A.	N.A.	N.A.	N.A.	N.A.	N.A.
1107	gi|183232044|ref|NW_001914913.1|	EHI_024590	Sec7 domain protein	4338	35.2801	43.9069	0.204631	0.834089	1	0.0787875		N.A.	N.A.	N.A.	N.A.	N.A.	N.A.	N.A.	N.A.	N.A.	N.A.
1108	gi|183232044|ref|NW_001914913.1|	EHI_024600	hypothetical protein	615	52.655	75.9977	0.418246	0.564415	1	0.248401		N.A.	N.A.	N.A.	N.A.	N.A.	N.A.	N.A.	N.A.	N.A.	N.A.
1109	gi|183232044|ref|NW_001914913.1|	EHI_024610	hypothetical protein, conserved	4593	36.0481	25.691	-0.596504	0.47369	1	0.324506		N.A.	N.A.	N.A.	N.A.	N.A.	N.A.	N.A.	N.A.	N.A.	N.A.
1110	gi|183232044|ref|NW_001914913.1|	EHI_024620	hypothetical protein	759	38.4895	30.8892	-0.426127	0.598984	1	0.222585		N.A.	N.A.	N.A.	N.A.	N.A.	N.A.	N.A.	N.A.	N.A.	N.A.
1111	gi|183232044|ref|NW_001914913.1|	EHI_024630	glycoprotein endopeptidase, putative	1008	60.9554	84.4326	0.359109	0.605726	1	0.217724		N.A.	N.A.	N.A.	N.A.	N.A.	N.A.	N.A.	N.A.	N.A.	N.A.
1112	gi|183232044|ref|NW_001914913.1|	EHI_024640	leucine-rich repeat containing protein	1527	36.2541	28.5296	-0.454224	0.532467	1	0.273707		N.A.	N.A.	N.A.	N.A.	N.A.	N.A.	N.A.	N.A.	N.A.	N.A.
1113	gi|183232044|ref|NW_001914913.1|	EHI_024650	diaphanous protein, homolog 3, putative	2532	34.8959	18.7427	-1.00205	0.2066	1	0.68487		N.A.	N.A.	N.A.	N.A.	N.A.	N.A.	N.A.	N.A.	N.A.	N.A.
1114	gi|183232044|ref|NW_001914913.1|	EHI_024660	chitinase Jessie, putative	273	61.5093	72.246	0.121574	0.871397	1	0.0597837		N.A.	N.A.	N.A.	N.A.	N.A.	N.A.	N.A.	N.A.	N.A.	N.A.
1115	gi|183232044|ref|NW_001914913.1|	EHI_024670	hypothetical protein, conserved	915	59.2458	67.8044	0.0841892	0.945757	1	0.0242205		N.A.	N.A.	N.A.	N.A.	N.A.	N.A.	N.A.	N.A.	N.A.	N.A.
1116	gi|183232044|ref|NW_001914913.1|	EHI_024680	Rab family GTPase	639	60.1969	78.4059	0.27047	0.728651	1	0.13748		N.A.	N.A.	N.A.	N.A.	N.A.	N.A.	N.A.	N.A.	N.A.	N.A.
1117	gi|183232044|ref|NW_001914913.1|	EHI_024690	hypothetical protein	315	70.0226	80.3656	0.0882992	0.930334	1	0.0313612		N.A.	N.A.	N.A.	N.A.	N.A.	N.A.	N.A.	N.A.	N.A.	N.A.
1118	gi|183237255|ref|NW_001916069.1|	EHI_024890	hypothetical protein	414	8.51955	3.37682	-1.41124	0.24141	1	0.617244		N.A.	N.A.	N.A.	N.A.	N.A.	N.A.	N.A.	N.A.	N.A.	N.A.
1119	gi|183236989|ref|NW_001915881.1|	EHI_024990	hypothetical protein	333	79.3623	126.287	0.559161	0.391109	1	0.407702		N.A.	N.A.	N.A.	N.A.	N.A.	N.A.	N.A.	N.A.	N.A.	N.A.
1120	gi|183235618|ref|NW_001915261.1|	EHI_025090	long-chain-fatty-acid--CoA ligase, putative	2052	43.943	54.282	0.194035	0.829168	1	0.0813576		N.A.	N.A.	N.A.	N.A.	N.A.	N.A.	N.A.	N.A.	N.A.	N.A.
1121	gi|183235618|ref|NW_001915261.1|	EHI_025100	hypothetical protein, conserved	1624	38.7314	33.0609	-0.337512	0.6903	1	0.160962		N.A.	N.A.	N.A.	N.A.	N.A.	N.A.	N.A.	N.A.	N.A.	N.A.
1122	gi|183235618|ref|NW_001915261.1|	EHI_025110	Rab geranylgeranyltransferase beta subunit, putative	1005	45.7513	57.0141	0.20669	0.804504	1	0.0944718		N.A.	N.A.	N.A.	N.A.	N.A.	N.A.	N.A.	N.A.	N.A.	N.A.
1123	gi|183232738|ref|NW_001914948.1|	EHI_025210	hypothetical protein	444	63.1483	93.3958	0.453562	0.516224	1	0.287162		N.A.	N.A.	N.A.	N.A.	N.A.	N.A.	N.A.	N.A.	N.A.	N.A.
1124	gi|183232738|ref|NW_001914948.1|	EHI_025220	hypothetical protein	932	50.7882	53.8379	-0.0261209	1	1	0		N.A.	N.A.	N.A.	N.A.	N.A.	N.A.	N.A.	N.A.	N.A.	N.A.
1125	gi|183232738|ref|NW_001914948.1|	EHI_025230	ubiquitin-conjugating enzyme family protein	459	79.6272	96.7233	0.170049	0.821334	1	0.0854799		N.A.	N.A.	N.A.	N.A.	N.A.	N.A.	N.A.	N.A.	N.A.	N.A.
1126	gi|183232738|ref|NW_001914948.1|	EHI_025240	hypothetical protein	1773	45.7259	45.1147	-0.12937	0.853588	1	0.0687519		N.A.	N.A.	N.A.	N.A.	N.A.	N.A.	N.A.	N.A.	N.A.	N.A.
1127	gi|183232738|ref|NW_001914948.1|	EHI_025250	cation transporter, putative	991	56.585	82.4686	0.432322	0.547916	1	0.261286		N.A.	N.A.	N.A.	N.A.	N.A.	N.A.	N.A.	N.A.	N.A.	N.A.
1128	gi|183232738|ref|NW_001914948.1|	EHI_025260	hypothetical protein	1509	59.3151	66.128	0.0464582	0.972665	1	0.0120368		N.A.	N.A.	N.A.	N.A.	N.A.	N.A.	N.A.	N.A.	N.A.	N.A.
1129	gi|183232738|ref|NW_001914948.1|	EHI_025270	vacuolar sorting protein 29	614	56.3206	98.798	0.699324	0.314089	1	0.502947		N.A.	N.A.	N.A.	N.A.	N.A.	N.A.	N.A.	N.A.	N.A.	N.A.
1130	gi|183232738|ref|NW_001914948.1|	EHI_025280	tyrosine kinase, putative	3375	57.5468	78.1426	0.330446	0.651935	1	0.185796		N.A.	N.A.	N.A.	N.A.	N.A.	N.A.	N.A.	N.A.	N.A.	N.A.
1131	gi|183232738|ref|NW_001914948.1|	EHI_025290	hypothetical protein	387	89.7525	115.89	0.258104	0.695523	1	0.157688		N.A.	N.A.	N.A.	N.A.	N.A.	N.A.	N.A.	N.A.	N.A.	N.A.
1132	gi|183232738|ref|NW_001914948.1|	EHI_025300	serine/threonine-protein kinase, putative	1800	54.6529	75.1793	0.349044	0.637932	1	0.195225		N.A.	N.A.	N.A.	N.A.	N.A.	N.A.	N.A.	N.A.	N.A.	N.A.
1133	gi|183232738|ref|NW_001914948.1|	EHI_025310	hypothetical protein, conserved	2073	43.3622	57.4595	0.295057	0.702633	1	0.153271		N.A.	N.A.	N.A.	N.A.	N.A.	N.A.	N.A.	N.A.	N.A.	N.A.
1134	gi|183232738|ref|NW_001914948.1|	EHI_025320	zinc finger protein, putative	882	31.789	20.0057	-0.774541	0.322117	1	0.491986		N.A.	N.A.	N.A.	N.A.	N.A.	N.A.	N.A.	N.A.	N.A.	N.A.
1135	gi|183232738|ref|NW_001914948.1|	EHI_025330	hypothetical protein	1434	34.6129	34.7142	-0.105714	0.906084	1	0.0428316		N.A.	N.A.	N.A.	N.A.	N.A.	N.A.	N.A.	N.A.	N.A.	N.A.
1136	gi|183232738|ref|NW_001914948.1|	EHI_025340	hypothetical protein	353	51.1173	45.0623	-0.291442	0.691949	1	0.159926		N.A.	N.A.	N.A.	N.A.	N.A.	N.A.	N.A.	N.A.	N.A.	N.A.
1137	gi|183232738|ref|NW_001914948.1|	EHI_025350	importin alpha, putative	1437	49.0719	57.7406	0.124087	0.87342	1	0.0587769		N.A.	N.A.	N.A.	N.A.	N.A.	N.A.	N.A.	N.A.	N.A.	N.A.
1138	gi|183232738|ref|NW_001914948.1|	EHI_025360	14-3-3 protein 1	720	71.3158	115.083	0.57927	0.385003	1	0.414536		N.A.	N.A.	N.A.	N.A.	N.A.	N.A.	N.A.	N.A.	N.A.	N.A.
1139	gi|183232738|ref|NW_001914948.1|	EHI_025370	hypothetical protein, conserved	2496	49.182	59.4687	0.163311	0.843443	1	0.0739443		N.A.	N.A.	N.A.	N.A.	N.A.	N.A.	N.A.	N.A.	N.A.	N.A.
1140	gi|183232738|ref|NW_001914948.1|	EHI_025380	hypothetical membrane-spanning protein	1266	30.6664	12.326	-1.4158	0.0884109	0.912868	1.05349		N.A.	N.A.	N.A.	N.A.	N.A.	N.A.	N.A.	N.A.	N.A.	N.A.
1141	gi|183232738|ref|NW_001914948.1|	EHI_025390	inositol polyphosphate kinase, putative	962	50.4266	50.0184	-0.121733	0.898888	1	0.0462942		N.A.	N.A.	N.A.	N.A.	N.A.	N.A.	N.A.	N.A.	N.A.	N.A.
1142	gi|183232738|ref|NW_001914948.1|	EHI_025400	START domain containing protein	813	52.4063	86.0012	0.603176	0.370227	1	0.431532		N.A.	N.A.	N.A.	N.A.	N.A.	N.A.	N.A.	N.A.	N.A.	N.A.
1143	gi|183232738|ref|NW_001914948.1|	EHI_025410	Ulp1 protease family, C-terminal catalytic domain containing protein	1401	49.0011	56.2982	0.0897491	0.935423	1	0.0289918		N.A.	N.A.	N.A.	N.A.	N.A.	N.A.	N.A.	N.A.	N.A.	N.A.
1144	gi|183232738|ref|NW_001914948.1|	EHI_025420	long-chain-fatty-acid--CoA ligase, putative	1833	46.4044	49.5436	-0.0158317	1	1	0		N.A.	N.A.	N.A.	N.A.	N.A.	N.A.	N.A.	N.A.	N.A.	N.A.
1145	gi|183232738|ref|NW_001914948.1|	EHI_025430	hypothetical protein	709	57.2456	93.5803	0.5977	0.39416	1	0.404327		N.A.	N.A.	N.A.	N.A.	N.A.	N.A.	N.A.	N.A.	N.A.	N.A.
1146	gi|183232738|ref|NW_001914948.1|	EHI_025440	RNA recognition motif domain containing protein	780	52.5263	29.3794	-0.945489	0.183815	1	0.735618		N.A.	N.A.	N.A.	N.A.	N.A.	N.A.	N.A.	N.A.	N.A.	N.A.
1147	gi|183232738|ref|NW_001914948.1|	EHI_025450	LIM zinc finger domain containing protein	687	78.685	94.9821	0.161023	0.838357	1	0.0765709		N.A.	N.A.	N.A.	N.A.	N.A.	N.A.	N.A.	N.A.	N.A.	N.A.
1148	gi|183232738|ref|NW_001914948.1|	EHI_025460	hypothetical protein	1914	32.1286	15.5656	-1.14922	0.161018	1	0.793125		N.A.	N.A.	N.A.	N.A.	N.A.	N.A.	N.A.	N.A.	N.A.	N.A.
1149	gi|183232738|ref|NW_001914948.1|	EHI_025470	hypothetical protein	1539	51.6654	74.1683	0.410462	0.579401	1	0.237021		N.A.	N.A.	N.A.	N.A.	N.A.	N.A.	N.A.	N.A.	N.A.	N.A.
1150	gi|183232738|ref|NW_001914948.1|	EHI_025480	hypothetical protein	285	46.5437	30.6248	-0.711817	0.329816	1	0.481728		N.A.	N.A.	N.A.	N.A.	N.A.	N.A.	N.A.	N.A.	N.A.	N.A.
1151	gi|183232738|ref|NW_001914948.1|	EHI_025490	hypothetical protein	318	45.5716	28.4567	-0.786914	0.285605	1	0.544234		N.A.	N.A.	N.A.	N.A.	N.A.	N.A.	N.A.	N.A.	N.A.	N.A.
1152	gi|183237440|ref|NW_001916198.1|	EHI_025590	60S ribosomal protein L35a, putative	327	78.1611	104.223	0.304423	0.659508	1	0.18078		N.A.	N.A.	N.A.	N.A.	N.A.	N.A.	N.A.	N.A.	N.A.	N.A.
1153	gi|183237440|ref|NW_001916198.1|	EHI_025600	60S ribosomal protein L37, putative	148	41.2738	43.7833	-0.0250827	1	1	0		N.A.	N.A.	N.A.	N.A.	N.A.	N.A.	N.A.	N.A.	N.A.	N.A.
1154	gi|183235546|ref|NW_001915247.1|	EHI_025700	serine-threonine-isoleucine rich protein, putative	7858	29.5073	29.814	-0.0949903	0.946894	1	0.0236989		N.A.	N.A.	N.A.	N.A.	N.A.	N.A.	N.A.	N.A.	N.A.	N.A.
1155	gi|183235546|ref|NW_001915247.1|	EHI_025710	iron-sulfur flavoprotein, putative	579	23.3957	46.1694	0.867038	0.248991	1	0.603817		N.A.	N.A.	N.A.	N.A.	N.A.	N.A.	N.A.	N.A.	N.A.	N.A.
1156	gi|183235546|ref|NW_001915247.1|	EHI_025720	hypothetical protein	480	29.0197	53.7632	0.776789	0.281193	1	0.550995		N.A.	N.A.	N.A.	N.A.	N.A.	N.A.	N.A.	N.A.	N.A.	N.A.
1157	gi|183234639|ref|NW_001915102.1|	EHI_025820	transport protein particle component, putative	576	48.2331	18.1376	-1.51466	0.0422086	0.822417	1.3746		N.A.	N.A.	N.A.	N.A.	N.A.	N.A.	N.A.	N.A.	N.A.	N.A.
1158	gi|183234639|ref|NW_001915102.1|	EHI_025830	60S ribosomal protein L7, putative	693	52.9614	76.6036	0.421331	0.544474	1	0.264023		N.A.	N.A.	N.A.	N.A.	N.A.	N.A.	N.A.	N.A.	N.A.	N.A.
1159	gi|183234639|ref|NW_001915102.1|	EHI_025840	LSM domain containing protein	367	48.6102	34.129	-0.618661	0.419407	1	0.377364		N.A.	N.A.	N.A.	N.A.	N.A.	N.A.	N.A.	N.A.	N.A.	N.A.
1160	gi|183234639|ref|NW_001915102.1|	EHI_025850	midasin, putative	1203	45.9121	148.309	1.57883	0.0204675	0.787449	1.68893		N.A.	N.A.	N.A.	N.A.	N.A.	N.A.	N.A.	N.A.	N.A.	N.A.
1161	gi|183234639|ref|NW_001915102.1|	EHI_025860	hypothetical protein	1611	40.7733	36.5642	-0.266638	0.74772	1	0.126261		N.A.	N.A.	N.A.	N.A.	N.A.	N.A.	N.A.	N.A.	N.A.	N.A.
1162	gi|183234639|ref|NW_001915102.1|	EHI_025870	hypothetical protein	2019	37.7493	28.2303	-0.52749	0.497679	1	0.303051		N.A.	N.A.	N.A.	N.A.	N.A.	N.A.	N.A.	N.A.	N.A.	N.A.
1163	gi|183234639|ref|NW_001915102.1|	EHI_025880	hypothetical protein	2751	33.4279	18.3906	-0.967428	0.22791	1	0.642237		N.A.	N.A.	N.A.	N.A.	N.A.	N.A.	N.A.	N.A.	N.A.	N.A.
1164	gi|183234639|ref|NW_001915102.1|	EHI_025890	hypothetical protein	669	52.6837	63.4814	0.158323	0.853256	1	0.0689209		N.A.	N.A.	N.A.	N.A.	N.A.	N.A.	N.A.	N.A.	N.A.	N.A.
1165	gi|183233569|ref|NW_001915001.1|	EHI_026200	hypothetical protein	1476	33.2124	13.3114	-1.42059	0.089746	0.914371	1.04698		N.A.	N.A.	N.A.	N.A.	N.A.	N.A.	N.A.	N.A.	N.A.	N.A.
1166	gi|183233569|ref|NW_001915001.1|	EHI_026310	hypothetical protein	1449	50.0766	55.5284	0.0386859	1	1	0		N.A.	N.A.	N.A.	N.A.	N.A.	N.A.	N.A.	N.A.	N.A.	N.A.
1167	gi|183233569|ref|NW_001915001.1|	EHI_026320	hypothetical protein, conserved	657	41.703	56.0719	0.315997	0.662624	1	0.178733		N.A.	N.A.	N.A.	N.A.	N.A.	N.A.	N.A.	N.A.	N.A.	N.A.
1168	gi|183233569|ref|NW_001915001.1|	EHI_026330	pumilio family RNA-binding protein	1587	82.4416	69.3061	-0.360105	0.605535	1	0.217861		N.A.	N.A.	N.A.	N.A.	N.A.	N.A.	N.A.	N.A.	N.A.	N.A.
1169	gi|183233569|ref|NW_001915001.1|	EHI_026340	thioredoxin, putative	384	71.6175	94.7056	0.292382	0.66918	1	0.174457		N.A.	N.A.	N.A.	N.A.	N.A.	N.A.	N.A.	N.A.	N.A.	N.A.
1170	gi|183233569|ref|NW_001915001.1|	EHI_026350	Rho guanine nucleotide exchange factor, putative	1479	44.7233	69.7047	0.528727	0.47266	1	0.325451		N.A.	N.A.	N.A.	N.A.	N.A.	N.A.	N.A.	N.A.	N.A.	N.A.
1171	gi|183233569|ref|NW_001915001.1|	EHI_026360	phosphoserine aminotransferase, putative	1077	58.4029	59.5174	-0.082862	0.913027	1	0.0395164		N.A.	N.A.	N.A.	N.A.	N.A.	N.A.	N.A.	N.A.	N.A.	N.A.
1172	gi|183233569|ref|NW_001915001.1|	EHI_026370	ENTH domain protein, putative	2100	44.2408	62.8381	0.395012	0.575847	1	0.239693		N.A.	N.A.	N.A.	N.A.	N.A.	N.A.	N.A.	N.A.	N.A.	N.A.
1173	gi|183233569|ref|NW_001915001.1|	EHI_026380	Sec7 domain protein	4191	46.0617	48.5303	-0.0349015	1	1	0		N.A.	N.A.	N.A.	N.A.	N.A.	N.A.	N.A.	N.A.	N.A.	N.A.
1174	gi|183233569|ref|NW_001915001.1|	EHI_026390	cation transporter, putative	1416	44.2223	39.5583	-0.270296	0.728329	1	0.137673		N.A.	N.A.	N.A.	N.A.	N.A.	N.A.	N.A.	N.A.	N.A.	N.A.
1175	gi|183233569|ref|NW_001915001.1|	EHI_026400	hypothetical protein	1491	38.518	26.8111	-0.630544	0.421867	1	0.374824		N.A.	N.A.	N.A.	N.A.	N.A.	N.A.	N.A.	N.A.	N.A.	N.A.
1176	gi|183233569|ref|NW_001915001.1|	EHI_026410	40S ribosomal protein S20, putative	409	55.2417	91.0415	0.609374	0.362342	1	0.440882		N.A.	N.A.	N.A.	N.A.	N.A.	N.A.	N.A.	N.A.	N.A.	N.A.
1177	gi|183233569|ref|NW_001915001.1|	EHI_026420	Rab family GTPase	648	46.0687	56.0344	0.171791	0.835179	1	0.0782206		N.A.	N.A.	N.A.	N.A.	N.A.	N.A.	N.A.	N.A.	N.A.	N.A.
1178	gi|183233569|ref|NW_001915001.1|	EHI_026430	hypothetical protein	576	64.651	90.3926	0.37261	0.587816	1	0.230759		N.A.	N.A.	N.A.	N.A.	N.A.	N.A.	N.A.	N.A.	N.A.	N.A.
1179	gi|183233569|ref|NW_001915001.1|	EHI_026440	RNA recognition motif domain containing protein	954	33.0602	34.655	-0.0421861	1	1	0		N.A.	N.A.	N.A.	N.A.	N.A.	N.A.	N.A.	N.A.	N.A.	N.A.
1180	gi|183233569|ref|NW_001915001.1|	EHI_026450	hypothetical protein	1386	52.6663	70.3335	0.306391	0.673535	1	0.17164		N.A.	N.A.	N.A.	N.A.	N.A.	N.A.	N.A.	N.A.	N.A.	N.A.
1181	gi|183233569|ref|NW_001915001.1|	EHI_026460	hypothetical protein	582	32.4534	17.5935	-0.988368	0.212283	1	0.673084		N.A.	N.A.	N.A.	N.A.	N.A.	N.A.	N.A.	N.A.	N.A.	N.A.
1182	gi|183233569|ref|NW_001915001.1|	EHI_026470	hypothetical protein	1128	91.9477	135.275	0.446195	0.511871	1	0.290839		N.A.	N.A.	N.A.	N.A.	N.A.	N.A.	N.A.	N.A.	N.A.	N.A.
1183	gi|183233569|ref|NW_001915001.1|	EHI_026480	(2r)-phospho-3-sulfolactate synthase, putative	780	52.7229	83.2455	0.547593	0.437258	1	0.359262		N.A.	N.A.	N.A.	N.A.	N.A.	N.A.	N.A.	N.A.	N.A.	N.A.
1184	gi|183233569|ref|NW_001915001.1|	EHI_026490	hypothetical protein	543	46.4104	54.6578	0.125358	0.866646	1	0.0621581		N.A.	N.A.	N.A.	N.A.	N.A.	N.A.	N.A.	N.A.	N.A.	N.A.
1185	gi|183237152|ref|NW_001915992.1|	EHI_026590	heat shock protein 70, putative	807	57.1032	107.429	0.800134	0.236151	1	0.626811		N.A.	N.A.	N.A.	N.A.	N.A.	N.A.	N.A.	N.A.	N.A.	N.A.
1186	gi|183236023|ref|NW_001915382.1|	EHI_026890	deoxyuridine 5'-triphosphate nucleotidohydrolase, mitochondrial precursor, putative	507	58.6791	52.9495	-0.25796	0.730721	1	0.136248		N.A.	N.A.	N.A.	N.A.	N.A.	N.A.	N.A.	N.A.	N.A.	N.A.
1187	gi|183236023|ref|NW_001915382.1|	EHI_027010	hypothetical protein	741	19.4191	24.5773	0.228238	0.794836	1	0.0997227		N.A.	N.A.	N.A.	N.A.	N.A.	N.A.	N.A.	N.A.	N.A.	N.A.
1188	gi|183236023|ref|NW_001915382.1|	EHI_027020	hypothetical protein	342	68.6796	111.087	0.582583	0.380997	1	0.419079		N.A.	N.A.	N.A.	N.A.	N.A.	N.A.	N.A.	N.A.	N.A.	N.A.
1189	gi|183236023|ref|NW_001915382.1|	EHI_027030	hypothetical protein	399	96.7898	43.1815	-1.27221	0.0625394	0.859303	1.20385		N.A.	N.A.	N.A.	N.A.	N.A.	N.A.	N.A.	N.A.	N.A.	N.A.
1190	gi|183237235|ref|NW_001916057.1|	EHI_027130	hypothetical protein	1173	39.6562	49.0578	0.196067	0.812036	1	0.0904248		N.A.	N.A.	N.A.	N.A.	N.A.	N.A.	N.A.	N.A.	N.A.	N.A.
1191	gi|183232397|ref|NW_001914930.1|	EHI_027330	hypothetical protein	530	41.569	12.3689	-1.84821	0.0220648	0.787449	1.6563		N.A.	N.A.	N.A.	N.A.	N.A.	N.A.	N.A.	N.A.	N.A.	N.A.
1192	gi|183232397|ref|NW_001914930.1|	EHI_027340	hypothetical protein, conserved	606	29.6919	32.2347	0.0082014	1	1	0		N.A.	N.A.	N.A.	N.A.	N.A.	N.A.	N.A.	N.A.	N.A.	N.A.
1193	gi|183232397|ref|NW_001914930.1|	EHI_027350	hypothetical protein	1161	24.1057	9.61682	-1.42389	0.0972864	0.919544	1.01195		N.A.	N.A.	N.A.	N.A.	N.A.	N.A.	N.A.	N.A.	N.A.	N.A.
1194	gi|183232397|ref|NW_001914930.1|	EHI_027360	hypothetical protein, conserved	660	34.5816	37.24	-0.00345343	1	1	0		N.A.	N.A.	N.A.	N.A.	N.A.	N.A.	N.A.	N.A.	N.A.	N.A.
1195	gi|183232397|ref|NW_001914930.1|	EHI_027370	hypothetical protein	738	34.944	51.172	0.438697	0.554688	1	0.255951		N.A.	N.A.	N.A.	N.A.	N.A.	N.A.	N.A.	N.A.	N.A.	N.A.
1196	gi|183232397|ref|NW_001914930.1|	EHI_027380	hypothetical protein	627	32.6515	53.6024	0.603024	0.40571	1	0.391784		N.A.	N.A.	N.A.	N.A.	N.A.	N.A.	N.A.	N.A.	N.A.	N.A.
1197	gi|183232397|ref|NW_001914930.1|	EHI_027490	hypothetical protein	726	71.2193	97.4001	0.340832	0.617608	1	0.209287		N.A.	N.A.	N.A.	N.A.	N.A.	N.A.	N.A.	N.A.	N.A.	N.A.
1198	gi|183232397|ref|NW_001914930.1|	EHI_027500	hypothetical protein	339	92.4334	78.4098	-0.34718	0.605197	1	0.218103		N.A.	N.A.	N.A.	N.A.	N.A.	N.A.	N.A.	N.A.	N.A.	N.A.
1199	gi|183232397|ref|NW_001914930.1|	EHI_027510	zinc finger domain containing protein	1176	74.8069	43.3743	-0.894649	0.201165	1	0.696448		N.A.	N.A.	N.A.	N.A.	N.A.	N.A.	N.A.	N.A.	N.A.	N.A.
1200	gi|183232397|ref|NW_001914930.1|	EHI_027520	hypothetical protein	687	77.5689	85.3299	0.0272202	1	1	0		N.A.	N.A.	N.A.	N.A.	N.A.	N.A.	N.A.	N.A.	N.A.	N.A.
1201	gi|183232397|ref|NW_001914930.1|	EHI_027530	hypothetical protein	1125	99.3721	111.991	0.0620894	0.932678	1	0.0302682		N.A.	N.A.	N.A.	N.A.	N.A.	N.A.	N.A.	N.A.	N.A.	N.A.
1202	gi|183232397|ref|NW_001914930.1|	EHI_027540	hypothetical protein	693	74.9795	37.075	-1.12363	0.112859	0.919544	0.947464		N.A.	N.A.	N.A.	N.A.	N.A.	N.A.	N.A.	N.A.	N.A.	N.A.
1203	gi|183232397|ref|NW_001914930.1|	EHI_027550	thioredoxin, putative	903	77.6949	86.2375	0.0401228	0.978618	1	0.0093868		N.A.	N.A.	N.A.	N.A.	N.A.	N.A.	N.A.	N.A.	N.A.	N.A.
1204	gi|183232397|ref|NW_001914930.1|	EHI_027560	pre-mRNA-splicing factor PRP46, putative	936	25.941	42.5875	0.602608	0.434101	1	0.362409		N.A.	N.A.	N.A.	N.A.	N.A.	N.A.	N.A.	N.A.	N.A.	N.A.
1205	gi|183232397|ref|NW_001914930.1|	EHI_027570	hypothetical protein	316	34.6174	59.665	0.673208	0.36113	1	0.442337		N.A.	N.A.	N.A.	N.A.	N.A.	N.A.	N.A.	N.A.	N.A.	N.A.
1206	gi|183232397|ref|NW_001914930.1|	EHI_027580	importin alpha, putative	1476	30.3379	33.5216	0.0335276	1	1	0		N.A.	N.A.	N.A.	N.A.	N.A.	N.A.	N.A.	N.A.	N.A.	N.A.
1207	gi|183232397|ref|NW_001914930.1|	EHI_027590	hypothetical protein	1329	21.8278	9.19719	-1.34492	0.133841	0.984363	0.873411		N.A.	N.A.	N.A.	N.A.	N.A.	N.A.	N.A.	N.A.	N.A.	N.A.
1208	gi|183232397|ref|NW_001914930.1|	EHI_027600	4-methyl-5(B-hydroxyethyl)-thiazol monophosphate biosynthesis enzyme, putative	614	50.4513	70.4601	0.370825	0.589572	1	0.229463		N.A.	N.A.	N.A.	N.A.	N.A.	N.A.	N.A.	N.A.	N.A.	N.A.
1209	gi|183232397|ref|NW_001914930.1|	EHI_027610	hypothetical protein	303	41.1638	68.3975	0.620783	0.384951	1	0.414594		N.A.	N.A.	N.A.	N.A.	N.A.	N.A.	N.A.	N.A.	N.A.	N.A.
1210	gi|183232397|ref|NW_001914930.1|	EHI_027620	hypothetical protein	2313	31.0837	36.5995	0.124894	0.903646	1	0.0440018		N.A.	N.A.	N.A.	N.A.	N.A.	N.A.	N.A.	N.A.	N.A.	N.A.
1211	gi|183232397|ref|NW_001914930.1|	EHI_027630	hypothetical membrane-spanning protein	975	26.1092	15.3073	-0.875096	0.316267	1	0.499946		N.A.	N.A.	N.A.	N.A.	N.A.	N.A.	N.A.	N.A.	N.A.	N.A.
1212	gi|183232397|ref|NW_001914930.1|	EHI_027640	cell cycle-associated GTPase, putative	570	44.9294	72.7173	0.583044	0.416042	1	0.380863		N.A.	N.A.	N.A.	N.A.	N.A.	N.A.	N.A.	N.A.	N.A.	N.A.
1213	gi|183232397|ref|NW_001914930.1|	EHI_027650	hypothetical protein	1180	42.0852	58.597	0.36628	0.640502	1	0.193479		N.A.	N.A.	N.A.	N.A.	N.A.	N.A.	N.A.	N.A.	N.A.	N.A.
1214	gi|183232397|ref|NW_001914930.1|	EHI_027660	hypothetical protein	2550	30.5802	32.7015	-0.0134966	1	1	0		N.A.	N.A.	N.A.	N.A.	N.A.	N.A.	N.A.	N.A.	N.A.	N.A.
1215	gi|183232397|ref|NW_001914930.1|	EHI_027670	hypothetical protein	882	22.9217	9.81009	-1.32327	0.114067	0.919544	0.942839		N.A.	N.A.	N.A.	N.A.	N.A.	N.A.	N.A.	N.A.	N.A.	N.A.
1216	gi|183232397|ref|NW_001914930.1|	EHI_027680	leucine rich repeat protein, BspA family	1293	37.6363	44.724	0.138194	0.879242	1	0.0558915		N.A.	N.A.	N.A.	N.A.	N.A.	N.A.	N.A.	N.A.	N.A.	N.A.
1217	gi|183232397|ref|NW_001914930.1|	EHI_027690	zinc finger protein, putative	933	36.3519	48.3333	0.299781	0.69436	1	0.158415		N.A.	N.A.	N.A.	N.A.	N.A.	N.A.	N.A.	N.A.	N.A.	N.A.
1218	gi|183232397|ref|NW_001914930.1|	EHI_027700	molybdopterin cofactor sulfurase, putative	1422	37.0619	52.6104	0.393984	0.607297	1	0.216599		N.A.	N.A.	N.A.	N.A.	N.A.	N.A.	N.A.	N.A.	N.A.	N.A.
1219	gi|183232397|ref|NW_001914930.1|	EHI_027710	calcium-transporting P-type ATPase, putative	3414	38.338	51.3911	0.311554	0.706164	1	0.151094		N.A.	N.A.	N.A.	N.A.	N.A.	N.A.	N.A.	N.A.	N.A.	N.A.
1220	gi|183232397|ref|NW_001914930.1|	EHI_027720	coatomer beta subunit, putative	2532	28.9907	35.9484	0.199253	0.803563	1	0.0949801		N.A.	N.A.	N.A.	N.A.	N.A.	N.A.	N.A.	N.A.	N.A.	N.A.
1221	gi|183232397|ref|NW_001914930.1|	EHI_027730	WD repeat protein	1479	37.0506	54.4021	0.442619	0.578627	1	0.237602		N.A.	N.A.	N.A.	N.A.	N.A.	N.A.	N.A.	N.A.	N.A.	N.A.
1222	gi|183232397|ref|NW_001914930.1|	EHI_027740	hypothetical protein	750	27.1944	23.4512	-0.322364	0.759254	1	0.119613		N.A.	N.A.	N.A.	N.A.	N.A.	N.A.	N.A.	N.A.	N.A.	N.A.
1223	gi|183232397|ref|NW_001914930.1|	EHI_027750	hypothetical protein	783	36.6896	37.446	-0.0805962	0.955771	1	0.0196462		N.A.	N.A.	N.A.	N.A.	N.A.	N.A.	N.A.	N.A.	N.A.	N.A.
1224	gi|183232397|ref|NW_001914930.1|	EHI_027760	DEAD/DEAH box helicase, putative	1353	41.1432	69.5077	0.64469	0.367407	1	0.434852		N.A.	N.A.	N.A.	N.A.	N.A.	N.A.	N.A.	N.A.	N.A.	N.A.
1225	gi|183232397|ref|NW_001914930.1|	EHI_027770	hypothetical protein	1554	27.9435	37.723	0.321385	0.708815	1	0.149467		N.A.	N.A.	N.A.	N.A.	N.A.	N.A.	N.A.	N.A.	N.A.	N.A.
1226	gi|183232397|ref|NW_001914930.1|	EHI_027780	signal peptide peptidase family protein	966	32.0409	33.7356	-0.0358207	1	1	0		N.A.	N.A.	N.A.	N.A.	N.A.	N.A.	N.A.	N.A.	N.A.	N.A.
1227	gi|183232397|ref|NW_001914930.1|	EHI_027790	hypothetical protein	1899	30.7404	42.1114	0.342571	0.65264	1	0.185327		N.A.	N.A.	N.A.	N.A.	N.A.	N.A.	N.A.	N.A.	N.A.	N.A.
1228	gi|183232397|ref|NW_001914930.1|	EHI_027800	galactose binding lectin 35 kDa subunit, putative	783	33.6539	63.5039	0.803561	0.265088	1	0.57661		11.9868	14.6138	10.9301	13.1524	8.3511	13.3458	9.80903	12.788	0	0.205604
1229	gi|183232397|ref|NW_001914930.1|	EHI_027810	hypothetical protein	494	38.0793	44.3998	0.110899	0.9202	1	0.0361177		N.A.	N.A.	N.A.	N.A.	N.A.	N.A.	N.A.	N.A.	N.A.	N.A.
1230	gi|183237478|ref|NW_001916226.1|	EHI_027910	hypothetical protein, conserved	645	46.9566	93.493	0.881531	0.202368	1	0.693858		N.A.	N.A.	N.A.	N.A.	N.A.	N.A.	N.A.	N.A.	N.A.	N.A.
1231	gi|183236380|ref|NW_001915539.1|	EHI_028010	hypothetical protein	744	33.1163	21.5073	-0.729574	0.384851	1	0.414707		N.A.	N.A.	N.A.	N.A.	N.A.	N.A.	N.A.	N.A.	N.A.	N.A.
1232	gi|183236380|ref|NW_001915539.1|	EHI_028020	leucine rich repeat protein	1113	44.4349	53.909	0.168094	0.829168	1	0.0813576		N.A.	N.A.	N.A.	N.A.	N.A.	N.A.	N.A.	N.A.	N.A.	N.A.
1233	gi|183235223|ref|NW_001915184.1|	EHI_028330	hypothetical protein	468	6.77195	2.66424	-1.41293	0.433647	1	0.362863		N.A.	N.A.	N.A.	N.A.	N.A.	N.A.	N.A.	N.A.	N.A.	N.A.
1234	gi|183237068|ref|NW_001915932.1|	EHI_028430	surface antigen ariel1, putative	360	33.1553	154.179	2.10298	0.00267348	0.573984	2.57292		0.167068	43.675	51.8109	34.5615	31.5302	34.0795	35.6068	111.753	71.4642	55.3726
1235	gi|183235787|ref|NW_001915303.1|	EHI_028530	hypothetical protein	615	48.9978	15.175	-1.79259	0.0226705	0.787449	1.64454		N.A.	N.A.	N.A.	N.A.	N.A.	N.A.	N.A.	N.A.	N.A.	N.A.
1236	gi|183235787|ref|NW_001915303.1|	EHI_028540	hypothetical protein	1270	34.2929	18.3861	-1.0045	0.2066	1	0.68487		N.A.	N.A.	N.A.	N.A.	N.A.	N.A.	N.A.	N.A.	N.A.	N.A.
1237	gi|183235787|ref|NW_001915303.1|	EHI_028550	hypothetical protein	3840	33.1331	8.92938	-1.98636	0.02439	0.787449	1.61279		N.A.	N.A.	N.A.	N.A.	N.A.	N.A.	N.A.	N.A.	N.A.	N.A.
1238	gi|183235787|ref|NW_001915303.1|	EHI_028560	hypothetical protein, conserved	533	45.411	13.4335	-1.85746	0.0191464	0.787449	1.71791		N.A.	N.A.	N.A.	N.A.	N.A.	N.A.	N.A.	N.A.	N.A.	N.A.
1239	gi|183235787|ref|NW_001915303.1|	EHI_028670	hypothetical protein	1233	38.6178	14.6324	-1.50215	0.0571953	0.845824	1.24264		N.A.	N.A.	N.A.	N.A.	N.A.	N.A.	N.A.	N.A.	N.A.	N.A.
1240	gi|183237025|ref|NW_001915903.1|	EHI_028770	hypothetical protein	700	25.4856	74.0833	1.42489	0.0528927	0.842972	1.2766		N.A.	N.A.	N.A.	N.A.	N.A.	N.A.	N.A.	N.A.	N.A.	N.A.
1241	gi|183237025|ref|NW_001915903.1|	EHI_028780	hypothetical protein	396	56.797	55.5785	-0.141286	0.848508	1	0.0713442		N.A.	N.A.	N.A.	N.A.	N.A.	N.A.	N.A.	N.A.	N.A.	N.A.
1242	gi|183233261|ref|NW_001914981.1|	EHI_028880	geranylgeranyl pyrophosphate synthetase, putative	945	56.202	102.796	0.759517	0.257056	1	0.589973		N.A.	N.A.	N.A.	N.A.	N.A.	N.A.	N.A.	N.A.	N.A.	N.A.
1243	gi|183233261|ref|NW_001914981.1|	EHI_028890	recQ family helicase, putative	3549	28.2017	28.6759	-0.0858758	1	1	0		N.A.	N.A.	N.A.	N.A.	N.A.	N.A.	N.A.	N.A.	N.A.	N.A.
1244	gi|183233261|ref|NW_001914981.1|	EHI_028900	dolichyl-diphosphooligosaccharide-protein glycotransferase, putative	1251	70.8533	56.9325	-0.425055	0.544474	1	0.264023		N.A.	N.A.	N.A.	N.A.	N.A.	N.A.	N.A.	N.A.	N.A.	N.A.
1245	gi|183233261|ref|NW_001914981.1|	EHI_028910	ARF GTPase activating protein, putative	891	67.0664	98.5518	0.444295	0.520481	1	0.283595		N.A.	N.A.	N.A.	N.A.	N.A.	N.A.	N.A.	N.A.	N.A.	N.A.
1246	gi|183233261|ref|NW_001914981.1|	EHI_028920	heat shock protein, putative	2601	330.17	487.95	0.453075	0.471006	1	0.326973		N.A.	N.A.	N.A.	N.A.	N.A.	N.A.	N.A.	N.A.	N.A.	N.A.
1247	gi|183233261|ref|NW_001914981.1|	EHI_028930	cyst wall-specific glycoprotein Jacob	456	83.0657	140.778	0.650029	0.318725	1	0.496583		N.A.	N.A.	N.A.	N.A.	N.A.	N.A.	N.A.	N.A.	N.A.	N.A.
1248	gi|183233261|ref|NW_001914981.1|	EHI_028940	hypothetical protein	621	116.722	163.669	0.377053	0.559167	1	0.252459		N.A.	N.A.	N.A.	N.A.	N.A.	N.A.	N.A.	N.A.	N.A.	N.A.
1249	gi|183233261|ref|NW_001914981.1|	EHI_028950	chitobiosyldiphosphodolichol beta-mannosyltransferase, putative	1344	87.0592	89.4836	-0.0705847	0.940026	1	0.0268601		N.A.	N.A.	N.A.	N.A.	N.A.	N.A.	N.A.	N.A.	N.A.	N.A.
1250	gi|183233261|ref|NW_001914981.1|	EHI_028960	hypothetical protein	2202	49.8406	43.6264	-0.301619	0.68632	1	0.163473		N.A.	N.A.	N.A.	N.A.	N.A.	N.A.	N.A.	N.A.	N.A.	N.A.
1251	gi|183233261|ref|NW_001914981.1|	EHI_028970	hypothetical protein	1248	35.0817	41.0687	0.116626	0.870872	1	0.0600457		N.A.	N.A.	N.A.	N.A.	N.A.	N.A.	N.A.	N.A.	N.A.	N.A.
1252	gi|183233261|ref|NW_001914981.1|	EHI_028980	hypothetical protein	1965	38.2925	23.2952	-0.823845	0.264051	1	0.578313		N.A.	N.A.	N.A.	N.A.	N.A.	N.A.	N.A.	N.A.	N.A.	N.A.
1253	gi|183233261|ref|NW_001914981.1|	EHI_028990	hypothetical protein	415	58.5694	126.963	1.00439	0.136962	0.987963	0.8634		N.A.	N.A.	N.A.	N.A.	N.A.	N.A.	N.A.	N.A.	N.A.	N.A.
1254	gi|183233261|ref|NW_001914981.1|	EHI_029000	zinc finger domain containing protein	563	41.9471	76.2052	0.749334	0.298284	1	0.52537		N.A.	N.A.	N.A.	N.A.	N.A.	N.A.	N.A.	N.A.	N.A.	N.A.
1255	gi|183233261|ref|NW_001914981.1|	EHI_029010	hypothetical protein	657	41.1195	85.6606	0.946471	0.172197	1	0.763976		N.A.	N.A.	N.A.	N.A.	N.A.	N.A.	N.A.	N.A.	N.A.	N.A.
1256	gi|183233261|ref|NW_001914981.1|	EHI_029020	Rho family GTPase	715	61.734	124.898	0.904994	0.176913	1	0.75224		N.A.	N.A.	N.A.	N.A.	N.A.	N.A.	N.A.	N.A.	N.A.	N.A.
1257	gi|183233261|ref|NW_001914981.1|	EHI_029030	hypothetical protein	355	49.3174	71.5764	0.426177	0.540557	1	0.267159		N.A.	N.A.	N.A.	N.A.	N.A.	N.A.	N.A.	N.A.	N.A.	N.A.
1258	gi|183233261|ref|NW_001914981.1|	EHI_029040	exportin T, putative	2766	41.4705	62.7545	0.486128	0.507363	1	0.294681		N.A.	N.A.	N.A.	N.A.	N.A.	N.A.	N.A.	N.A.	N.A.	N.A.
1259	gi|183233261|ref|NW_001914981.1|	EHI_029050	long-chain-fatty-acid--CoA ligase, putative	1842	52.0192	110.808	0.978992	0.146346	1	0.834618		N.A.	N.A.	N.A.	N.A.	N.A.	N.A.	N.A.	N.A.	N.A.	N.A.
1260	gi|183233261|ref|NW_001914981.1|	EHI_029060	hypothetical protein	840	38.3989	75.3203	0.859638	0.217397	1	0.662747		N.A.	N.A.	N.A.	N.A.	N.A.	N.A.	N.A.	N.A.	N.A.	N.A.
1261	gi|183233261|ref|NW_001914981.1|	EHI_029070	hypothetical protein	834	42.9655	47.932	0.0473686	1	1	0		N.A.	N.A.	N.A.	N.A.	N.A.	N.A.	N.A.	N.A.	N.A.	N.A.
1262	gi|183233261|ref|NW_001914981.1|	EHI_029080	FHA domain protein, putative	543	50.9291	68.0874	0.307934	0.664005	1	0.177829		N.A.	N.A.	N.A.	N.A.	N.A.	N.A.	N.A.	N.A.	N.A.	N.A.
1263	gi|183233261|ref|NW_001914981.1|	EHI_029090	hypothetical protein	738	49.7667	92.6933	0.785511	0.25947	1	0.585912		N.A.	N.A.	N.A.	N.A.	N.A.	N.A.	N.A.	N.A.	N.A.	N.A.
1264	gi|183233261|ref|NW_001914981.1|	EHI_029100	AMP deaminase, putative	3786	35.9887	49.6699	0.353469	0.622946	1	0.20555		N.A.	N.A.	N.A.	N.A.	N.A.	N.A.	N.A.	N.A.	N.A.	N.A.
1265	gi|183235530|ref|NW_001915243.1|	EHI_029200	ribosome biogenesis protein, putative	888	42.6266	45.9533	-0.00188933	1	1	0		7.11166	8.29272	4.92841	6.19109	6.31137	6.65216	18.372	0.072257	4.71637	6.15839
1266	gi|183235530|ref|NW_001915243.1|	EHI_029210	proteasome alpha subunit, putative	744	49.7776	55.3046	0.0414932	1	1	0		N.A.	N.A.	N.A.	N.A.	N.A.	N.A.	N.A.	N.A.	N.A.	N.A.
1267	gi|183235530|ref|NW_001915243.1|	EHI_029220	peptidase S54 (rhomboid) family protein	912	35.9839	20.8391	-0.894225	0.258186	1	0.588068		N.A.	N.A.	N.A.	N.A.	N.A.	N.A.	N.A.	N.A.	N.A.	N.A.
1268	gi|183235530|ref|NW_001915243.1|	EHI_029230	hydrolase yafV, putative	621	62.0652	85.7894	0.356093	0.614911	1	0.211188		N.A.	N.A.	N.A.	N.A.	N.A.	N.A.	N.A.	N.A.	N.A.	N.A.
1269	gi|183235530|ref|NW_001915243.1|	EHI_029340	short chain dehydrogenase family protein	1344	41.0004	40.1875	-0.138774	0.879242	1	0.0558915		N.A.	N.A.	N.A.	N.A.	N.A.	N.A.	N.A.	N.A.	N.A.	N.A.
1270	gi|183235530|ref|NW_001915243.1|	EHI_029350	hypothetical protein, conserved	656	35.299	53.6519	0.492271	0.507946	1	0.294183		1.50126	0.827979	5.68958	23.6989	24.902	20.5576	68.2745	17.6176	4.90031	5.77936
1271	gi|183235530|ref|NW_001915243.1|	EHI_029360	hypothetical protein	604	35.249	28.807	-0.399897	0.618083	1	0.208953		N.A.	N.A.	N.A.	N.A.	N.A.	N.A.	N.A.	N.A.	N.A.	N.A.
1272	gi|183235530|ref|NW_001915243.1|	EHI_029370	Vacuolar ATP synthase proteolipid subunit, putative	585	77.5061	79.0554	-0.0816265	0.91106	1	0.0404528		N.A.	N.A.	N.A.	N.A.	N.A.	N.A.	N.A.	N.A.	N.A.	N.A.
1273	gi|183235530|ref|NW_001915243.1|	EHI_029380	thioredoxin, putative	324	25.4009	12.3031	-1.14785	0.194879	1	0.710235		N.A.	N.A.	N.A.	N.A.	N.A.	N.A.	N.A.	N.A.	N.A.	N.A.
1274	gi|183235530|ref|NW_001915243.1|	EHI_029390	hypothetical protein	570	32.0604	15.3787	-1.16345	0.161018	1	0.793125		N.A.	N.A.	N.A.	N.A.	N.A.	N.A.	N.A.	N.A.	N.A.	N.A.
1275	gi|183234203|ref|NW_001915055.1|	EHI_029500	hypothetical protein	468	50.1889	61.2776	0.177281	0.817188	1	0.087678		N.A.	N.A.	N.A.	N.A.	N.A.	N.A.	N.A.	N.A.	N.A.	N.A.
1276	gi|183234203|ref|NW_001915055.1|	EHI_029510	hypothetical protein	354	49.0957	36.1828	-0.548967	0.463967	1	0.333513		N.A.	N.A.	N.A.	N.A.	N.A.	N.A.	N.A.	N.A.	N.A.	N.A.
1277	gi|183234203|ref|NW_001915055.1|	EHI_029520	hypothetical protein	1500	29.9888	12.4183	-1.37304	0.100752	0.919544	0.996746		N.A.	N.A.	N.A.	N.A.	N.A.	N.A.	N.A.	N.A.	N.A.	N.A.
1278	gi|183234203|ref|NW_001915055.1|	EHI_029530	60S ribosomal protein L7a, putative	861	60.0228	83.0718	0.357902	0.600975	1	0.221144		N.A.	N.A.	N.A.	N.A.	N.A.	N.A.	N.A.	N.A.	N.A.	N.A.
1279	gi|183234203|ref|NW_001915055.1|	EHI_029540	dolychil-diphosphooligosaccharide-- protein glycosyltransferase subunit, putative	1272	50.6351	31.1746	-0.807504	0.26359	1	0.579071		N.A.	N.A.	N.A.	N.A.	N.A.	N.A.	N.A.	N.A.	N.A.	N.A.
1280	gi|183234203|ref|NW_001915055.1|	EHI_029550	hypothetical protein	855	31.0889	10.0536	-1.72606	0.0475411	0.838002	1.32293		N.A.	N.A.	N.A.	N.A.	N.A.	N.A.	N.A.	N.A.	N.A.	N.A.
1281	gi|183234203|ref|NW_001915055.1|	EHI_029560	glucosamine--fructose-6-phosphate aminotransferase, putative	1866	60.2943	67.6707	0.0560886	0.97306	1	0.0118604		N.A.	N.A.	N.A.	N.A.	N.A.	N.A.	N.A.	N.A.	N.A.	N.A.
1282	gi|183234203|ref|NW_001915055.1|	EHI_029570	methyltransferase, putative	834	56.2352	65.0797	0.100217	0.886831	1	0.0521589		N.A.	N.A.	N.A.	N.A.	N.A.	N.A.	N.A.	N.A.	N.A.	N.A.
1283	gi|183234203|ref|NW_001915055.1|	EHI_029580	mannosyltransferase, putative	1239	26.1363	7.65435	-1.86438	0.0316264	0.798644	1.49995		N.A.	N.A.	N.A.	N.A.	N.A.	N.A.	N.A.	N.A.	N.A.	N.A.
1284	gi|183234203|ref|NW_001915055.1|	EHI_029590	protein kinase domain containing protein	1770	39.7675	19.1161	-1.16171	0.126513	0.983777	0.897864		N.A.	N.A.	N.A.	N.A.	N.A.	N.A.	N.A.	N.A.	N.A.	N.A.
1285	gi|183234203|ref|NW_001915055.1|	EHI_029600	hypothetical protein, conserved	4971	52.2742	41.075	-0.456912	0.558849	1	0.252705		N.A.	N.A.	N.A.	N.A.	N.A.	N.A.	N.A.	N.A.	N.A.	N.A.
1286	gi|183234203|ref|NW_001915055.1|	EHI_029610	maltose O-acetyltransferase, putative	599	81.6256	99.3481	0.172921	0.806923	1	0.0931677		N.A.	N.A.	N.A.	N.A.	N.A.	N.A.	N.A.	N.A.	N.A.	N.A.
1287	gi|183234203|ref|NW_001915055.1|	EHI_029620	aldose reductase, putative	918	129.575	164.697	0.235514	0.723395	1	0.140624		N.A.	N.A.	N.A.	N.A.	N.A.	N.A.	N.A.	N.A.	N.A.	N.A.
1288	gi|183236060|ref|NW_001915395.1|	EHI_029720	hypothetical protein	768	139.208	134.408	-0.160788	0.805026	1	0.0941899		N.A.	N.A.	N.A.	N.A.	N.A.	N.A.	N.A.	N.A.	N.A.	N.A.
1289	gi|183236060|ref|NW_001915395.1|	EHI_029730	hypothetical protein	2505	71.8499	23.6583	-1.70747	0.019232	0.787449	1.71597		N.A.	N.A.	N.A.	N.A.	N.A.	N.A.	N.A.	N.A.	N.A.	N.A.
1290	gi|183235839|ref|NW_001915321.1|	EHI_029830	hypothetical protein, conserved	636	26.8446	30.3578	0.0668284	1	1	0		N.A.	N.A.	N.A.	N.A.	N.A.	N.A.	N.A.	N.A.	N.A.	N.A.
1291	gi|183236538|ref|NW_001915615.1|	EHI_029930	hypothetical protein	408	152.412	77.8829	-1.07765	0.104575	0.919544	0.980573		N.A.	N.A.	N.A.	N.A.	N.A.	N.A.	N.A.	N.A.	N.A.	N.A.
1292	gi|183236538|ref|NW_001915615.1|	EHI_029940	hypothetical protein	342	12.032	38.9991	1.5767	0.0550714	0.845824	1.25907		N.A.	N.A.	N.A.	N.A.	N.A.	N.A.	N.A.	N.A.	N.A.	N.A.
1293	gi|183236538|ref|NW_001915615.1|	EHI_029950	hypothetical protein	435	5.288	2.99665	-0.900952	0.76588	1	0.115839		N.A.	N.A.	N.A.	N.A.	N.A.	N.A.	N.A.	N.A.	N.A.	N.A.
1294	gi|183233046|ref|NW_001914968.1|	EHI_030050	hypothetical protein	1279	19.7036	11.9939	-0.819712	0.428902	1	0.367642		N.A.	N.A.	N.A.	N.A.	N.A.	N.A.	N.A.	N.A.	N.A.	N.A.
1295	gi|183233046|ref|NW_001914968.1|	EHI_030060	hypothetical protein	819	28.7418	30.9791	-0.00215905	1	1	0		N.A.	N.A.	N.A.	N.A.	N.A.	N.A.	N.A.	N.A.	N.A.	N.A.
1296	gi|183233046|ref|NW_001914968.1|	EHI_030070	hypothetical protein	171	66.8112	69.0494	-0.0626577	0.948738	1	0.0228537		N.A.	N.A.	N.A.	N.A.	N.A.	N.A.	N.A.	N.A.	N.A.	N.A.
1297	gi|183233046|ref|NW_001914968.1|	EHI_030080	hypothetical protein	1176	33.1871	52.4026	0.547054	0.490051	1	0.309759		N.A.	N.A.	N.A.	N.A.	N.A.	N.A.	N.A.	N.A.	N.A.	N.A.
1298	gi|183233046|ref|NW_001914968.1|	EHI_030090	eukaryotic initiation factor 4E, putative	612	39.3403	33.0609	-0.359945	0.65264	1	0.185327		N.A.	N.A.	N.A.	N.A.	N.A.	N.A.	N.A.	N.A.	N.A.	N.A.
1299	gi|183233046|ref|NW_001914968.1|	EHI_030100	hypothetical protein	362	33.3251	11.7422	-1.60455	0.0439358	0.826494	1.35718		N.A.	N.A.	N.A.	N.A.	N.A.	N.A.	N.A.	N.A.	N.A.	N.A.
1300	gi|183233046|ref|NW_001914968.1|	EHI_030110	hypothetical protein, conserved	726	15.6661	7.05194	-1.24659	0.238579	1	0.622367		N.A.	N.A.	N.A.	N.A.	N.A.	N.A.	N.A.	N.A.	N.A.	N.A.
1301	gi|183233046|ref|NW_001914968.1|	EHI_030120	tyrosine kinase, putative	4263	25.127	16.6628	-0.69861	0.41415	1	0.382843		N.A.	N.A.	N.A.	N.A.	N.A.	N.A.	N.A.	N.A.	N.A.	N.A.
1302	gi|183233046|ref|NW_001914968.1|	EHI_030130	hypothetical protein	2334	25.1097	19.588	-0.465948	0.6089	1	0.215454		N.A.	N.A.	N.A.	N.A.	N.A.	N.A.	N.A.	N.A.	N.A.	N.A.
1303	gi|183233046|ref|NW_001914968.1|	EHI_030140	hypothetical protein	2082	16.6094	7.76728	-1.19333	0.19759	1	0.704235		N.A.	N.A.	N.A.	N.A.	N.A.	N.A.	N.A.	N.A.	N.A.	N.A.
1304	gi|183233046|ref|NW_001914968.1|	EHI_030150	hypothetical protein, conserved	1665	60.082	44.0925	-0.555356	0.434271	1	0.362239		N.A.	N.A.	N.A.	N.A.	N.A.	N.A.	N.A.	N.A.	N.A.	N.A.
1305	gi|183233046|ref|NW_001914968.1|	EHI_030160	SOH1 protein, putative	465	89.208	64.1919	-0.584122	0.392612	1	0.406037		N.A.	N.A.	N.A.	N.A.	N.A.	N.A.	N.A.	N.A.	N.A.	N.A.
1306	gi|183233046|ref|NW_001914968.1|	EHI_030170	proteasome regulatory subunit, putative	945	85.439	99.7773	0.113353	0.885836	1	0.0526467		N.A.	N.A.	N.A.	N.A.	N.A.	N.A.	N.A.	N.A.	N.A.	N.A.
1307	gi|183233046|ref|NW_001914968.1|	EHI_030180	alcohol dehydrogenase 3, putative	1164	57.0459	63.5411	0.0451628	0.971407	1	0.0125988		N.A.	N.A.	N.A.	N.A.	N.A.	N.A.	N.A.	N.A.	N.A.	N.A.
1308	gi|183233046|ref|NW_001914968.1|	EHI_030390	hypothetical protein	363	64.3543	60.2147	-0.205818	0.782245	1	0.106657		N.A.	N.A.	N.A.	N.A.	N.A.	N.A.	N.A.	N.A.	N.A.	N.A.
1309	gi|183233046|ref|NW_001914968.1|	EHI_030400	protein kinase domain containing protein	1029	49.0806	38.4264	-0.46203	0.534835	1	0.271781		N.A.	N.A.	N.A.	N.A.	N.A.	N.A.	N.A.	N.A.	N.A.	N.A.
1310	gi|183233046|ref|NW_001914968.1|	EHI_030410	hypothetical protein	1032	48.5664	22.5348	-1.2134	0.11432	0.919544	0.941879		N.A.	N.A.	N.A.	N.A.	N.A.	N.A.	N.A.	N.A.	N.A.	N.A.
1311	gi|183233046|ref|NW_001914968.1|	EHI_030420	tyrosine kinase, putative	3303	55.0637	58.2258	-0.0296897	1	1	0		N.A.	N.A.	N.A.	N.A.	N.A.	N.A.	N.A.	N.A.	N.A.	N.A.
1312	gi|183233046|ref|NW_001914968.1|	EHI_030430	RNA recognition motif domain containing protein	951	54.9337	69.0121	0.218405	0.779057	1	0.108431		30.0405	1.25568	0.876556	38.6411	22.5287	26.3749	33.7653	1.07952	30.277	22.4452
1313	gi|183233046|ref|NW_001914968.1|	EHI_030440	hypothetical protein	1362	29.1616	17.38	-0.852157	0.319519	1	0.495503		N.A.	N.A.	N.A.	N.A.	N.A.	N.A.	N.A.	N.A.	N.A.	N.A.
1314	gi|183233046|ref|NW_001914968.1|	EHI_030450	hypothetical protein	2793	31.7813	17.6	-0.957764	0.235206	1	0.628552		N.A.	N.A.	N.A.	N.A.	N.A.	N.A.	N.A.	N.A.	N.A.	N.A.
1315	gi|183233046|ref|NW_001914968.1|	EHI_030460	hypothetical protein	607	46.0645	41.4253	-0.262704	0.739035	1	0.131335		N.A.	N.A.	N.A.	N.A.	N.A.	N.A.	N.A.	N.A.	N.A.	N.A.
1316	gi|183233046|ref|NW_001914968.1|	EHI_030470	hypothetical protein	1257	28.019	8.16095	-1.87332	0.0350682	0.806773	1.45509		N.A.	N.A.	N.A.	N.A.	N.A.	N.A.	N.A.	N.A.	N.A.	N.A.
1317	gi|183233046|ref|NW_001914968.1|	EHI_030480	hypothetical protein	417	49.2173	49.8801	-0.0907829	0.931882	1	0.0306393		N.A.	N.A.	N.A.	N.A.	N.A.	N.A.	N.A.	N.A.	N.A.	N.A.
1318	gi|183233046|ref|NW_001914968.1|	EHI_030490	hypothetical protein	2088	38.5951	26.0759	-0.673334	0.380024	1	0.420189		N.A.	N.A.	N.A.	N.A.	N.A.	N.A.	N.A.	N.A.	N.A.	N.A.
1319	gi|183236016|ref|NW_001915381.1|	EHI_030590	hypothetical protein	369	20.8487	7.47485	-1.57361	0.0777024	0.889732	1.10957		N.A.	N.A.	N.A.	N.A.	N.A.	N.A.	N.A.	N.A.	N.A.	N.A.
1320	gi|183236016|ref|NW_001915381.1|	EHI_030600	zinc transporter, putative	897	66.9027	96.4815	0.417225	0.551547	1	0.258418		N.A.	N.A.	N.A.	N.A.	N.A.	N.A.	N.A.	N.A.	N.A.	N.A.
1321	gi|183236016|ref|NW_001915381.1|	EHI_030610	HECT domain and RCC1-like domain-containing protein, putative	537	51.1173	83.5185	0.596823	0.392802	1	0.405826		N.A.	N.A.	N.A.	N.A.	N.A.	N.A.	N.A.	N.A.	N.A.	N.A.
1322	gi|183232230|ref|NW_001914923.1|	EHI_030710	60S ribosomal protein L12, putative	504	83.6235	122.535	0.440358	0.512893	1	0.289973		N.A.	N.A.	N.A.	N.A.	N.A.	N.A.	N.A.	N.A.	N.A.	N.A.
1323	gi|183232230|ref|NW_001914923.1|	EHI_030720	cysteine protease, putative	1387	55.7057	102.7	0.770941	0.257056	1	0.589973		N.A.	N.A.	N.A.	N.A.	N.A.	N.A.	N.A.	N.A.	N.A.	N.A.
1324	gi|183232230|ref|NW_001914923.1|	EHI_030730	hypothetical protein	462	62.3477	46.7391	-0.524795	0.457874	1	0.339254		N.A.	N.A.	N.A.	N.A.	N.A.	N.A.	N.A.	N.A.	N.A.	N.A.
1325	gi|183232230|ref|NW_001914923.1|	EHI_030740	Ras guanine nucleotide exchange factor, putative	2530	30.7916	20.0419	-0.726143	0.353506	1	0.451603		N.A.	N.A.	N.A.	N.A.	N.A.	N.A.	N.A.	N.A.	N.A.	N.A.
1326	gi|183232230|ref|NW_001914923.1|	EHI_030750	hypothetical protein	3462	65.5282	88.6861	0.325746	0.646394	1	0.189503		N.A.	N.A.	N.A.	N.A.	N.A.	N.A.	N.A.	N.A.	N.A.	N.A.
1327	gi|183232230|ref|NW_001914923.1|	EHI_030760	60S ribosomal protein L24, putative	548	74.3906	142.103	0.822421	0.210785	1	0.67616		N.A.	N.A.	N.A.	N.A.	N.A.	N.A.	N.A.	N.A.	N.A.	N.A.
1328	gi|183232230|ref|NW_001914923.1|	EHI_030770	hypothetical protein	4158	53.7236	66.467	0.196361	0.801748	1	0.0959623		N.A.	N.A.	N.A.	N.A.	N.A.	N.A.	N.A.	N.A.	N.A.	N.A.
1329	gi|183232230|ref|NW_001914923.1|	EHI_030780	hypothetical protein	1293	55.7428	89.8133	0.576808	0.410108	1	0.387102		N.A.	N.A.	N.A.	N.A.	N.A.	N.A.	N.A.	N.A.	N.A.	N.A.
1330	gi|183232230|ref|NW_001914923.1|	EHI_030790	hypothetical protein, conserved	675	68.9137	80.0737	0.106048	0.906618	1	0.0425758		N.A.	N.A.	N.A.	N.A.	N.A.	N.A.	N.A.	N.A.	N.A.	N.A.
1331	gi|183232230|ref|NW_001914923.1|	EHI_030800	LIM zinc finger domain containing protein	438	77.5513	125.774	0.586548	0.386593	1	0.412746		N.A.	N.A.	N.A.	N.A.	N.A.	N.A.	N.A.	N.A.	N.A.	N.A.
1332	gi|183232230|ref|NW_001914923.1|	EHI_030810	malate dehydrogenase,cytoplasmic, putative	1068	59.5172	114.997	0.838617	0.213048	1	0.671524		N.A.	N.A.	N.A.	N.A.	N.A.	N.A.	N.A.	N.A.	N.A.	N.A.
1333	gi|183232230|ref|NW_001914923.1|	EHI_030820	ARP2/3 complex 20 kDa subunit, putative	576	60.3468	101.478	0.638485	0.348994	1	0.457182		N.A.	N.A.	N.A.	N.A.	N.A.	N.A.	N.A.	N.A.	N.A.	N.A.
1334	gi|183232230|ref|NW_001914923.1|	EHI_030830	Plasma membrane calcium-transporting ATPase, putative	3081	61.0305	118.024	0.839911	0.203957	1	0.690462		N.A.	N.A.	N.A.	N.A.	N.A.	N.A.	N.A.	N.A.	N.A.	N.A.
1335	gi|183232230|ref|NW_001914923.1|	EHI_030840	casein kinase II regulatory subunit family protein	738	52.6412	89.4422	0.653255	0.349551	1	0.456489		N.A.	N.A.	N.A.	N.A.	N.A.	N.A.	N.A.	N.A.	N.A.	N.A.
1336	gi|183232230|ref|NW_001914923.1|	EHI_030850	hypothetical protein	879	32.7698	22.3522	-0.659189	0.384851	1	0.414707		N.A.	N.A.	N.A.	N.A.	N.A.	N.A.	N.A.	N.A.	N.A.	N.A.
1337	gi|183232230|ref|NW_001914923.1|	EHI_030860	cysteine surface protein, putative	1287	25.6182	13.9598	-0.979613	0.21464	1	0.66829		N.A.	N.A.	N.A.	N.A.	N.A.	N.A.	N.A.	N.A.	N.A.	N.A.
1338	gi|183232230|ref|NW_001914923.1|	EHI_030870	MmpL efflux pump, putative	2532	53.9538	64.1669	0.139496	0.85552	1	0.0677699		N.A.	N.A.	N.A.	N.A.	N.A.	N.A.	N.A.	N.A.	N.A.	N.A.
1339	gi|183232230|ref|NW_001914923.1|	EHI_030880	cyclin, putative	982	57.7282	95.5369	0.615428	0.367842	1	0.434338		N.A.	N.A.	N.A.	N.A.	N.A.	N.A.	N.A.	N.A.	N.A.	N.A.
1340	gi|183232230|ref|NW_001914923.1|	EHI_030890	hypothetical protein	1392	52.9534	92.5867	0.694518	0.312158	1	0.505625		N.A.	N.A.	N.A.	N.A.	N.A.	N.A.	N.A.	N.A.	N.A.	N.A.
1341	gi|183232230|ref|NW_001914923.1|	EHI_030900	Rap/Ran GTPase-activating protein, putative	3852	48.304	62.8455	0.268746	0.699722	1	0.155075		N.A.	N.A.	N.A.	N.A.	N.A.	N.A.	N.A.	N.A.	N.A.	N.A.
1342	gi|183236291|ref|NW_001915494.1|	EHI_031100	hypothetical protein	813	58.0964	92.833	0.564909	0.407964	1	0.389378		N.A.	N.A.	N.A.	N.A.	N.A.	N.A.	N.A.	N.A.	N.A.	N.A.
1343	gi|183233173|ref|NW_001914976.1|	EHI_031200	hypothetical protein	819	22.3755	14.1401	-0.766991	0.420833	1	0.37589		N.A.	N.A.	N.A.	N.A.	N.A.	N.A.	N.A.	N.A.	N.A.	N.A.
1344	gi|183233173|ref|NW_001914976.1|	EHI_031210	hypothetical protein	564	49.35	53.4936	0.00599146	1	1	0		N.A.	N.A.	N.A.	N.A.	N.A.	N.A.	N.A.	N.A.	N.A.	N.A.
1345	gi|183233173|ref|NW_001914976.1|	EHI_031220	DNA repair protein RAD51, putative	1101	54.7851	99.6072	0.750871	0.270384	1	0.568019		N.A.	N.A.	N.A.	N.A.	N.A.	N.A.	N.A.	N.A.	N.A.	N.A.
1346	gi|183233173|ref|NW_001914976.1|	EHI_031230	hypothetical protein	1461	44.5396	42.6717	-0.171629	0.847619	1	0.0717996		N.A.	N.A.	N.A.	N.A.	N.A.	N.A.	N.A.	N.A.	N.A.	N.A.
1347	gi|183233173|ref|NW_001914976.1|	EHI_031240	Serine/threonine-protein phosphatase, putative	930	54.1404	88.3045	0.594389	0.383235	1	0.416534		N.A.	N.A.	N.A.	N.A.	N.A.	N.A.	N.A.	N.A.	N.A.	N.A.
1348	gi|183233173|ref|NW_001914976.1|	EHI_031250	signal peptidase, putative	1023	66.6324	93.7948	0.382366	0.579728	1	0.236776		N.A.	N.A.	N.A.	N.A.	N.A.	N.A.	N.A.	N.A.	N.A.	N.A.
1349	gi|183233173|ref|NW_001914976.1|	EHI_031260	hypothetical protein	720	38.7285	13.3818	-1.63398	0.0433135	0.826494	1.36338		N.A.	N.A.	N.A.	N.A.	N.A.	N.A.	N.A.	N.A.	N.A.	N.A.
1350	gi|183233173|ref|NW_001914976.1|	EHI_031270	damaged DNA binding protein, putative	2988	38.6288	41.8366	0.00476266	1	1	0		N.A.	N.A.	N.A.	N.A.	N.A.	N.A.	N.A.	N.A.	N.A.	N.A.
1351	gi|183233173|ref|NW_001914976.1|	EHI_031280	hypothetical protein	2851	32.9546	22.7352	-0.642904	0.433582	1	0.362928		N.A.	N.A.	N.A.	N.A.	N.A.	N.A.	N.A.	N.A.	N.A.	N.A.
1352	gi|183233173|ref|NW_001914976.1|	EHI_031290	hypothetical protein	3285	40.1703	35.7307	-0.278355	0.704088	1	0.152373		N.A.	N.A.	N.A.	N.A.	N.A.	N.A.	N.A.	N.A.	N.A.	N.A.
1353	gi|183233173|ref|NW_001914976.1|	EHI_031300	hypothetical protein	767	48.4182	35.3207	-0.563631	0.454385	1	0.342576		N.A.	N.A.	N.A.	N.A.	N.A.	N.A.	N.A.	N.A.	N.A.	N.A.
1354	gi|183233173|ref|NW_001914976.1|	EHI_031310	myotubularin-related protein 2, putative	2836	42.0691	29.4104	-0.62451	0.39	1	0.408935		N.A.	N.A.	N.A.	N.A.	N.A.	N.A.	N.A.	N.A.	N.A.	N.A.
1355	gi|183233173|ref|NW_001914976.1|	EHI_031320	hypothetical protein	474	38.0145	44.958	0.131321	0.9202	1	0.0361177		N.A.	N.A.	N.A.	N.A.	N.A.	N.A.	N.A.	N.A.	N.A.	N.A.
1356	gi|183233173|ref|NW_001914976.1|	EHI_031330	hypothetical protein	1277	56.121	102.729	0.76066	0.257056	1	0.589973		N.A.	N.A.	N.A.	N.A.	N.A.	N.A.	N.A.	N.A.	N.A.	N.A.
1357	gi|183233173|ref|NW_001914976.1|	EHI_031340	hypothetical protein	909	46.0843	13.1765	-1.90623	0.0170941	0.787449	1.76715		N.A.	N.A.	N.A.	N.A.	N.A.	N.A.	N.A.	N.A.	N.A.	N.A.
1358	gi|183233173|ref|NW_001914976.1|	EHI_031350	60S ribosome subunit biogenesis protein NIP7	552	49.7283	95.281	0.826291	0.230068	1	0.638145		N.A.	N.A.	N.A.	N.A.	N.A.	N.A.	N.A.	N.A.	N.A.	N.A.
1359	gi|183233173|ref|NW_001914976.1|	EHI_031360	lecithin:cholesterol acyltransferase domain-containing protein	1320	54.3509	74.2939	0.339959	0.611409	1	0.213668		N.A.	N.A.	N.A.	N.A.	N.A.	N.A.	N.A.	N.A.	N.A.	N.A.
1360	gi|183233173|ref|NW_001914976.1|	EHI_031370	hypothetical protein	3018	32.4268	21.6337	-0.690929	0.384851	1	0.414707		N.A.	N.A.	N.A.	N.A.	N.A.	N.A.	N.A.	N.A.	N.A.	N.A.
1361	gi|183233173|ref|NW_001914976.1|	EHI_031380	hypothetical protein	378	64.4376	24.5895	-1.49527	0.042305	0.822417	1.37361		N.A.	N.A.	N.A.	N.A.	N.A.	N.A.	N.A.	N.A.	N.A.	N.A.
1362	gi|183233173|ref|NW_001914976.1|	EHI_031390	hypothetical protein	507	67.5011	84.7342	0.217363	0.751282	1	0.124197		N.A.	N.A.	N.A.	N.A.	N.A.	N.A.	N.A.	N.A.	N.A.	N.A.
1363	gi|183233173|ref|NW_001914976.1|	EHI_031400	40S ribosomal protein S18, putative	543	71.5454	113.247	0.551462	0.407512	1	0.38986		N.A.	N.A.	N.A.	N.A.	N.A.	N.A.	N.A.	N.A.	N.A.	N.A.
1364	gi|183233173|ref|NW_001914976.1|	EHI_031410	GTP-binding protein	573	53.1692	90.9318	0.662683	0.324179	1	0.489215		N.A.	N.A.	N.A.	N.A.	N.A.	N.A.	N.A.	N.A.	N.A.	N.A.
1365	gi|183235827|ref|NW_001915317.1|	EHI_031510	pumilio family RNA-binding protein	1455	32.4446	34.7715	-0.0103438	1	1	0		N.A.	N.A.	N.A.	N.A.	N.A.	N.A.	N.A.	N.A.	N.A.	N.A.
1366	gi|183235827|ref|NW_001915317.1|	EHI_031520	phosphatidylinositol N-acetylglucosaminyltransferase subunit C, putative	943	23.0109	18.351	-0.434123	0.65189	1	0.185826		N.A.	N.A.	N.A.	N.A.	N.A.	N.A.	N.A.	N.A.	N.A.	N.A.
1367	gi|183235827|ref|NW_001915317.1|	EHI_031630	hypothetical protein, conserved	1387	33.3903	50.3694	0.481335	0.517427	1	0.286151		N.A.	N.A.	N.A.	N.A.	N.A.	N.A.	N.A.	N.A.	N.A.	N.A.
1368	gi|183235827|ref|NW_001915317.1|	EHI_031640	hypothetical protein	1359	30.9751	55.4802	0.728337	0.321273	1	0.493126		N.A.	N.A.	N.A.	N.A.	N.A.	N.A.	N.A.	N.A.	N.A.	N.A.
1369	gi|183235519|ref|NW_001915242.1|	EHI_031740	RAS-related protein racG, putative	594	52.7524	220.883	1.95322	0.00380399	0.656686	2.41976		N.A.	N.A.	N.A.	N.A.	N.A.	N.A.	N.A.	N.A.	N.A.	N.A.
1370	gi|183235519|ref|NW_001915242.1|	EHI_031950	hypothetical protein	1758	34.4562	66.7665	0.841825	0.245527	1	0.609901		N.A.	N.A.	N.A.	N.A.	N.A.	N.A.	N.A.	N.A.	N.A.	N.A.
1371	gi|183235519|ref|NW_001915242.1|	EHI_031960	hypothetical protein, conserved domain containing	1281	30.4469	17.5646	-0.899001	0.260565	1	0.584084		N.A.	N.A.	N.A.	N.A.	N.A.	N.A.	N.A.	N.A.	N.A.	N.A.
1372	gi|183235849|ref|NW_001915325.1|	EHI_032060	hypothetical protein	561	12.4832	42.229	1.63853	0.0384548	0.811646	1.41505		N.A.	N.A.	N.A.	N.A.	N.A.	N.A.	N.A.	N.A.	N.A.	N.A.
1373	gi|183235751|ref|NW_001915295.1|	EHI_032470	hypothetical protein	2514	7.76723	0.578631	-3.58722	0.0793196	0.894863	1.10062		N.A.	N.A.	N.A.	N.A.	N.A.	N.A.	N.A.	N.A.	N.A.	N.A.
1374	gi|183233894|ref|NW_001915027.1|	EHI_032670	hypothetical protein	403	125.193	109.273	-0.3062	0.646657	1	0.189326		N.A.	N.A.	N.A.	N.A.	N.A.	N.A.	N.A.	N.A.	N.A.	N.A.
1375	gi|183233894|ref|NW_001915027.1|	EHI_032780	hypothetical protein	354	45.9912	25.296	-0.969144	0.182171	1	0.739521		N.A.	N.A.	N.A.	N.A.	N.A.	N.A.	N.A.	N.A.	N.A.	N.A.
1376	gi|183233894|ref|NW_001915027.1|	EHI_032790	hypothetical protein	1488	30.2822	7.57962	-2.08981	0.0159162	0.787449	1.79816		N.A.	N.A.	N.A.	N.A.	N.A.	N.A.	N.A.	N.A.	N.A.	N.A.
1377	gi|183233894|ref|NW_001915027.1|	EHI_032900	hypothetical protein	519	27.233	8.26294	-1.81481	0.041302	0.812837	1.38403		N.A.	N.A.	N.A.	N.A.	N.A.	N.A.	N.A.	N.A.	N.A.	N.A.
1378	gi|183233894|ref|NW_001915027.1|	EHI_033010	hypothetical protein	627	34.5266	8.07501	-2.1885	0.0116576	0.787449	1.93339		N.A.	N.A.	N.A.	N.A.	N.A.	N.A.	N.A.	N.A.	N.A.	N.A.
1379	gi|183233894|ref|NW_001915027.1|	EHI_033120	hypothetical protein	545	23.0731	8.45803	-1.54366	0.0806104	0.894863	1.09361		N.A.	N.A.	N.A.	N.A.	N.A.	N.A.	N.A.	N.A.	N.A.	N.A.
1380	gi|183233894|ref|NW_001915027.1|	EHI_033130	cleavage and polyadenylation specificity factor 100 kDa subunit, putative	1545	39.2561	22.9638	-0.880151	0.242869	1	0.614629		N.A.	N.A.	N.A.	N.A.	N.A.	N.A.	N.A.	N.A.	N.A.	N.A.
1381	gi|183233894|ref|NW_001915027.1|	EHI_033240	Riboflavin kinase / FAD synthetase, putative	396	38.7898	13.7396	-1.59855	0.0433135	0.826494	1.36338		N.A.	N.A.	N.A.	N.A.	N.A.	N.A.	N.A.	N.A.	N.A.	N.A.
1382	gi|183233894|ref|NW_001915027.1|	EHI_033250	polyadenylate-binding protein, putative	1545	46.9155	46.9791	-0.108067	0.893093	1	0.0491034		N.A.	N.A.	N.A.	N.A.	N.A.	N.A.	N.A.	N.A.	N.A.	N.A.
1383	gi|183236131|ref|NW_001915425.1|	EHI_033350	RNA-binding protein, putative	1167	79.1946	95.4309	0.158515	0.81943	1	0.0864884		N.A.	N.A.	N.A.	N.A.	N.A.	N.A.	N.A.	N.A.	N.A.	N.A.
1384	gi|183236660|ref|NW_001915674.1|	EHI_033450	hypothetical protein	1136	15.5242	19.9562	0.250234	0.834519	1	0.078564		N.A.	N.A.	N.A.	N.A.	N.A.	N.A.	N.A.	N.A.	N.A.	N.A.
1385	gi|183233034|ref|NW_001914967.1|	EHI_033550	hypothetical protein, conserved	2454	16.1851	5.89699	-1.5462	0.136367	0.986206	0.865292		52.1055	452.633	68.4055	29.7134	38.9117	59.5489	36.881	39.4294	0.7619	1.15018
1386	gi|183233034|ref|NW_001914967.1|	EHI_033560	leucine rich repeat protein 1	1671	33.1146	3.69698	-3.22881	0.000538756	0.218897	3.26861		N.A.	N.A.	N.A.	N.A.	N.A.	N.A.	N.A.	N.A.	N.A.	N.A.
1387	gi|183233034|ref|NW_001914967.1|	EHI_033670	rRNA biogenesis protein RRP5, putative	2524	20.5259	6.12266	-1.83369	0.0607609	0.858815	1.21638		N.A.	N.A.	N.A.	N.A.	N.A.	N.A.	N.A.	N.A.	N.A.	N.A.
1388	gi|183233034|ref|NW_001914967.1|	EHI_033680	valyl-tRNA synthetase, putative	3153	55.3487	78.3898	0.39106	0.600885	1	0.221208		N.A.	N.A.	N.A.	N.A.	N.A.	N.A.	N.A.	N.A.	N.A.	N.A.
1389	gi|183233034|ref|NW_001914967.1|	EHI_033690	hypothetical protein, conserved	1488	32.7213	26.4969	-0.412957	0.587475	1	0.23101		N.A.	N.A.	N.A.	N.A.	N.A.	N.A.	N.A.	N.A.	N.A.	N.A.
1390	gi|183233034|ref|NW_001914967.1|	EHI_033700	structural maintenance of chromosomes protein	3072	22.8048	18.8304	-0.384259	0.65189	1	0.185826		N.A.	N.A.	N.A.	N.A.	N.A.	N.A.	N.A.	N.A.	N.A.	N.A.
1391	gi|183233034|ref|NW_001914967.1|	EHI_033710	cysteine proteinase 2	948	58.0462	85.5318	0.44815	0.517544	1	0.286053		N.A.	N.A.	N.A.	N.A.	N.A.	N.A.	N.A.	N.A.	N.A.	N.A.
1392	gi|183233034|ref|NW_001914967.1|	EHI_033720	DEAD/DEAH box helicase, putative	2274	45.6212	57.9551	0.234351	0.74124	1	0.130041		N.A.	N.A.	N.A.	N.A.	N.A.	N.A.	N.A.	N.A.	N.A.	N.A.
1393	gi|183233034|ref|NW_001914967.1|	EHI_033730	hypothetical protein	1590	34.8659	18.6305	-1.00941	0.2066	1	0.68487		N.A.	N.A.	N.A.	N.A.	N.A.	N.A.	N.A.	N.A.	N.A.	N.A.
1394	gi|183233034|ref|NW_001914967.1|	EHI_033740	F-actin capping protein alpha subunit, putative	813	52.9407	87.7672	0.617853	0.36293	1	0.440178		N.A.	N.A.	N.A.	N.A.	N.A.	N.A.	N.A.	N.A.	N.A.	N.A.
1395	gi|183233034|ref|NW_001914967.1|	EHI_033750	hypothetical protein, conserved	2937	45.8176	59.2358	0.259633	0.745587	1	0.127502		N.A.	N.A.	N.A.	N.A.	N.A.	N.A.	N.A.	N.A.	N.A.	N.A.
1396	gi|183235778|ref|NW_001915302.1|	EHI_033850	serine/threonine- protein kinase 6, putative	937	79.2946	60.6477	-0.496183	0.472141	1	0.325929		N.A.	N.A.	N.A.	N.A.	N.A.	N.A.	N.A.	N.A.	N.A.	N.A.
1397	gi|183235778|ref|NW_001915302.1|	EHI_033860	endonuclease V, putative	834	69.75	50.7409	-0.568156	0.430602	1	0.365924		N.A.	N.A.	N.A.	N.A.	N.A.	N.A.	N.A.	N.A.	N.A.	N.A.
1398	gi|183235778|ref|NW_001915302.1|	EHI_033870	hypothetical protein	450	60.1481	19.0598	-1.76138	0.0176128	0.787449	1.75417		N.A.	N.A.	N.A.	N.A.	N.A.	N.A.	N.A.	N.A.	N.A.	N.A.
1399	gi|183235778|ref|NW_001915302.1|	EHI_033880	hypothetical protein	650	42.8599	12.7012	-1.85435	0.0195504	0.787449	1.70884		N.A.	N.A.	N.A.	N.A.	N.A.	N.A.	N.A.	N.A.	N.A.	N.A.
1400	gi|183235778|ref|NW_001915302.1|	EHI_033890	hypothetical protein	645	64.3524	63.6174	-0.126635	0.865869	1	0.0625477		N.A.	N.A.	N.A.	N.A.	N.A.	N.A.	N.A.	N.A.	N.A.	N.A.
1401	gi|183235778|ref|NW_001915302.1|	EHI_033910	hypothetical protein, conserved	714	98.1181	70.9902	-0.576341	0.388487	1	0.410623		N.A.	N.A.	N.A.	N.A.	N.A.	N.A.	N.A.	N.A.	N.A.	N.A.
1402	gi|183237239|ref|NW_001916059.1|	EHI_034010	hypothetical protein, conserved	732	69.5531	105.454	0.4894	0.459453	1	0.337759		N.A.	N.A.	N.A.	N.A.	N.A.	N.A.	N.A.	N.A.	N.A.	N.A.
1403	gi|183235918|ref|NW_001915347.1|	EHI_034210	protein kinase domain containing protein	4068	42.8617	20.6427	-1.15937	0.137143	0.987963	0.862827		N.A.	N.A.	N.A.	N.A.	N.A.	N.A.	N.A.	N.A.	N.A.	N.A.
1404	gi|183234679|ref|NW_001915106.1|	EHI_034510	hypothetical protein	342	53.4341	82.9145	0.522568	0.459973	1	0.337267		N.A.	N.A.	N.A.	N.A.	N.A.	N.A.	N.A.	N.A.	N.A.	N.A.
1405	gi|183234679|ref|NW_001915106.1|	EHI_034520	hypothetical protein	741	71.0193	48.8742	-0.648062	0.350224	1	0.455653		N.A.	N.A.	N.A.	N.A.	N.A.	N.A.	N.A.	N.A.	N.A.	N.A.
1406	gi|183234679|ref|NW_001915106.1|	EHI_034530	hypothetical protein	1080	49.1294	71.8243	0.436651	0.540557	1	0.267159		N.A.	N.A.	N.A.	N.A.	N.A.	N.A.	N.A.	N.A.	N.A.	N.A.
1407	gi|183234679|ref|NW_001915106.1|	EHI_034540	hypothetical protein	396	2.51714	8.25329	1.55807	0.323743	1	0.489799		N.A.	N.A.	N.A.	N.A.	N.A.	N.A.	N.A.	N.A.	N.A.	N.A.
1408	gi|183234679|ref|NW_001915106.1|	EHI_034550	hypothetical protein	876	19.3441	7.22465	-1.51446	0.11253	0.919544	0.948731		N.A.	N.A.	N.A.	N.A.	N.A.	N.A.	N.A.	N.A.	N.A.	N.A.
1409	gi|183234679|ref|NW_001915106.1|	EHI_034560	deoxyuridine 5'-triphosphate nucleotidohydrolase domain containing protein	1080	45.8873	27.0959	-0.867212	0.236495	1	0.626178		N.A.	N.A.	N.A.	N.A.	N.A.	N.A.	N.A.	N.A.	N.A.	N.A.
1410	gi|183234679|ref|NW_001915106.1|	EHI_034570	hypothetical protein	666	47.3181	29.2456	-0.801756	0.277639	1	0.556519		N.A.	N.A.	N.A.	N.A.	N.A.	N.A.	N.A.	N.A.	N.A.	N.A.
1411	gi|183234679|ref|NW_001915106.1|	EHI_034580	hypothetical protein	1761	146.502	66.76	-1.24255	0.0616123	0.859303	1.21033		N.A.	N.A.	N.A.	N.A.	N.A.	N.A.	N.A.	N.A.	N.A.	N.A.
1412	gi|183234679|ref|NW_001915106.1|	EHI_034590	hypothetical protein	853	107.838	128.08	0.137721	0.848819	1	0.0711848		N.A.	N.A.	N.A.	N.A.	N.A.	N.A.	N.A.	N.A.	N.A.	N.A.
1413	gi|183234679|ref|NW_001915106.1|	EHI_034600	hypothetical protein	1661	44.5007	75.6245	0.653297	0.342668	1	0.465127		N.A.	N.A.	N.A.	N.A.	N.A.	N.A.	N.A.	N.A.	N.A.	N.A.
1414	gi|183234679|ref|NW_001915106.1|	EHI_034610	leucine rich repeat protein, BspA family	1065	14.2313	9.61448	-0.668887	0.480832	1	0.318007		N.A.	N.A.	N.A.	N.A.	N.A.	N.A.	N.A.	N.A.	N.A.	N.A.
1415	gi|183235762|ref|NW_001915300.1|	EHI_034710	heat shock protein, putative	2601	204.902	274.031	0.308932	0.630228	1	0.200502		N.A.	N.A.	N.A.	N.A.	N.A.	N.A.	N.A.	N.A.	N.A.	N.A.
1416	gi|183236031|ref|NW_001915386.1|	EHI_034810	hypothetical protein	744	38.2693	69.9813	0.75862	0.294437	1	0.531007		N.A.	N.A.	N.A.	N.A.	N.A.	N.A.	N.A.	N.A.	N.A.	N.A.
1417	gi|183236031|ref|NW_001915386.1|	EHI_034820	hypothetical protein	486	55.009	78.0944	0.394486	0.57549	1	0.239962		N.A.	N.A.	N.A.	N.A.	N.A.	N.A.	N.A.	N.A.	N.A.	N.A.
1418	gi|183236031|ref|NW_001915386.1|	EHI_034830	hypothetical protein	1668	46.4132	72.3737	0.529473	0.441493	1	0.355077		N.A.	N.A.	N.A.	N.A.	N.A.	N.A.	N.A.	N.A.	N.A.	N.A.
1419	gi|183236031|ref|NW_001915386.1|	EHI_034840	hypothetical protein	882	75.9515	92.8317	0.178961	0.813465	1	0.0896614		N.A.	N.A.	N.A.	N.A.	N.A.	N.A.	N.A.	N.A.	N.A.	N.A.
1420	gi|183236488|ref|NW_001915589.1|	EHI_034960	heat shock protein70, hsp70A2, putative	889	313.69	471.852	0.478526	0.448848	1	0.347901		N.A.	N.A.	N.A.	N.A.	N.A.	N.A.	N.A.	N.A.	N.A.	N.A.
1421	gi|183233295|ref|NW_001914983.1|	EHI_035060	fumarate hydratase class I, anaerobic, putative	567	83.3023	103.722	0.20571	0.776073	1	0.110098		N.A.	N.A.	N.A.	N.A.	N.A.	N.A.	N.A.	N.A.	N.A.	N.A.
1422	gi|183233295|ref|NW_001914983.1|	EHI_035070	hypothetical protein, conserved	510	50.6663	72.9006	0.41374	0.573683	1	0.241328		N.A.	N.A.	N.A.	N.A.	N.A.	N.A.	N.A.	N.A.	N.A.	N.A.
1423	gi|183233295|ref|NW_001914983.1|	EHI_035080	WD domain containing protein	1218	48.3055	88.1313	0.755693	0.267687	1	0.572373		N.A.	N.A.	N.A.	N.A.	N.A.	N.A.	N.A.	N.A.	N.A.	N.A.
1424	gi|183233295|ref|NW_001914983.1|	EHI_035090	60S ribosomal protein L7a, putative	861	66.0785	100.494	0.493779	0.471711	1	0.326324		N.A.	N.A.	N.A.	N.A.	N.A.	N.A.	N.A.	N.A.	N.A.	N.A.
1425	gi|183233295|ref|NW_001914983.1|	EHI_035100	hypothetical protein	732	49.7207	63.4118	0.24006	0.761622	1	0.11826		N.A.	N.A.	N.A.	N.A.	N.A.	N.A.	N.A.	N.A.	N.A.	N.A.
1426	gi|183233295|ref|NW_001914983.1|	EHI_035110	hypothetical protein	1326	48.4381	80.0841	0.613821	0.372095	1	0.429346		N.A.	N.A.	N.A.	N.A.	N.A.	N.A.	N.A.	N.A.	N.A.	N.A.
1427	gi|183233295|ref|NW_001914983.1|	EHI_035120	hypothetical protein	2047	75.1902	78.0872	-0.0556781	0.954377	1	0.0202799		N.A.	N.A.	N.A.	N.A.	N.A.	N.A.	N.A.	N.A.	N.A.	N.A.
1428	gi|183233295|ref|NW_001914983.1|	EHI_035130	hypothetical protein	1401	87.7496	115.347	0.283855	0.67518	1	0.17058		N.A.	N.A.	N.A.	N.A.	N.A.	N.A.	N.A.	N.A.	N.A.	N.A.
1429	gi|183233295|ref|NW_001914983.1|	EHI_035140	Rab GTPase activating protein, putative	1110	106.448	142.387	0.30904	0.650191	1	0.186959		N.A.	N.A.	N.A.	N.A.	N.A.	N.A.	N.A.	N.A.	N.A.	N.A.
1430	gi|183233295|ref|NW_001914983.1|	EHI_035150	TBC domain containing protein	1920	49.3202	19.3839	-1.45152	0.0599725	0.854977	1.22205		N.A.	N.A.	N.A.	N.A.	N.A.	N.A.	N.A.	N.A.	N.A.	N.A.
1431	gi|183233295|ref|NW_001914983.1|	EHI_035160	hypothetical protein	1761	40.232	71.137	0.71027	0.311069	1	0.507143		N.A.	N.A.	N.A.	N.A.	N.A.	N.A.	N.A.	N.A.	N.A.	N.A.
1432	gi|183233295|ref|NW_001914983.1|	EHI_035170	U3 small nucleolar ribonucleoprotein subunit, putative	618	40.9435	77.2796	0.804332	0.264201	1	0.578066		N.A.	N.A.	N.A.	N.A.	N.A.	N.A.	N.A.	N.A.	N.A.	N.A.
1433	gi|183233295|ref|NW_001914983.1|	EHI_035180	ubiquitin carboxyl-terminal hydrolase family protein	2421	86.9797	129.403	0.462263	0.478119	1	0.320464		N.A.	N.A.	N.A.	N.A.	N.A.	N.A.	N.A.	N.A.	N.A.	N.A.
1434	gi|183233295|ref|NW_001914983.1|	EHI_035190	hypothetical protein	357	68.1564	67.7357	-0.119025	0.87314	1	0.058916		N.A.	N.A.	N.A.	N.A.	N.A.	N.A.	N.A.	N.A.	N.A.	N.A.
1435	gi|183233295|ref|NW_001914983.1|	EHI_035200	hypothetical protein, conserved	978	103.933	149.667	0.415372	0.530943	1	0.274952		N.A.	N.A.	N.A.	N.A.	N.A.	N.A.	N.A.	N.A.	N.A.	N.A.
1436	gi|183233295|ref|NW_001914983.1|	EHI_035210	ser/thr protein phosphatase family protein	900	93.9991	128.318	0.338309	0.613951	1	0.211866		N.A.	N.A.	N.A.	N.A.	N.A.	N.A.	N.A.	N.A.	N.A.	N.A.
1437	gi|183233295|ref|NW_001914983.1|	EHI_035220	hypothetical protein	492	64.2084	98.2226	0.502189	0.46137	1	0.33595		N.A.	N.A.	N.A.	N.A.	N.A.	N.A.	N.A.	N.A.	N.A.	N.A.
1438	gi|183233295|ref|NW_001914983.1|	EHI_035230	hypothetical protein	1247	31.851	13.847	-1.30405	0.101546	0.919544	0.993336		N.A.	N.A.	N.A.	N.A.	N.A.	N.A.	N.A.	N.A.	N.A.	N.A.
1439	gi|183233295|ref|NW_001914983.1|	EHI_035240	hypothetical protein	832	41.4714	21.8665	-1.02935	0.176628	1	0.752941		N.A.	N.A.	N.A.	N.A.	N.A.	N.A.	N.A.	N.A.	N.A.	N.A.
1440	gi|183233295|ref|NW_001914983.1|	EHI_035250	casein kinase II regulatory subunit family protein	698	40.3519	40.7611	-0.0954627	0.91845	1	0.0369442		N.A.	N.A.	N.A.	N.A.	N.A.	N.A.	N.A.	N.A.	N.A.	N.A.
1441	gi|183233295|ref|NW_001914983.1|	EHI_035260	endoglucanase, putative	1070	54.4137	65.3095	0.152693	0.857715	1	0.0666568		N.A.	N.A.	N.A.	N.A.	N.A.	N.A.	N.A.	N.A.	N.A.	N.A.
1442	gi|183233295|ref|NW_001914983.1|	EHI_035270	hypothetical protein	702	44.0541	40.3404	-0.236659	0.768394	1	0.114416		N.A.	N.A.	N.A.	N.A.	N.A.	N.A.	N.A.	N.A.	N.A.	N.A.
1443	gi|183231367|ref|NW_001914889.1|	EHI_035370	hypothetical protein	1353	73.8613	54.2881	-0.553396	0.417494	1	0.37935		N.A.	N.A.	N.A.	N.A.	N.A.	N.A.	N.A.	N.A.	N.A.	N.A.
1444	gi|183231367|ref|NW_001914889.1|	EHI_035380	hypothetical protein	1170	42.4667	26.707	-0.776508	0.31646	1	0.499681		N.A.	N.A.	N.A.	N.A.	N.A.	N.A.	N.A.	N.A.	N.A.	N.A.
1445	gi|183231367|ref|NW_001914889.1|	EHI_035390	phosphatidylinositol-glycan biosynthesis class O protein, putative	2613	47.5178	49.0481	-0.064414	0.964949	1	0.0154958		N.A.	N.A.	N.A.	N.A.	N.A.	N.A.	N.A.	N.A.	N.A.	N.A.
1446	gi|183231367|ref|NW_001914889.1|	EHI_035400	hypothetical protein	698	53.2777	69.4779	0.27215	0.69728	1	0.156593		N.A.	N.A.	N.A.	N.A.	N.A.	N.A.	N.A.	N.A.	N.A.	N.A.
1447	gi|183231367|ref|NW_001914889.1|	EHI_035410	hypothetical protein	798	20.5622	10.606	-1.05629	0.242134	1	0.615945		N.A.	N.A.	N.A.	N.A.	N.A.	N.A.	N.A.	N.A.	N.A.	N.A.
1448	gi|183231367|ref|NW_001914889.1|	EHI_035420	hypothetical protein, conserved	759	70.0422	97.6705	0.368829	0.59704	1	0.223997		N.A.	N.A.	N.A.	N.A.	N.A.	N.A.	N.A.	N.A.	N.A.	N.A.
1449	gi|183231367|ref|NW_001914889.1|	EHI_035430	hypothetical protein	5406	44.4322	38.6994	-0.308672	0.688103	1	0.162347		N.A.	N.A.	N.A.	N.A.	N.A.	N.A.	N.A.	N.A.	N.A.	N.A.
1450	gi|183231367|ref|NW_001914889.1|	EHI_035440	60S ribosomal protein L4, putative	1296	63.2656	109.168	0.67572	0.322063	1	0.492059		N.A.	N.A.	N.A.	N.A.	N.A.	N.A.	N.A.	N.A.	N.A.	N.A.
1451	gi|183231367|ref|NW_001914889.1|	EHI_035450	hypothetical protein	735	19.3342	10.05	-1.0447	0.281277	1	0.550865		N.A.	N.A.	N.A.	N.A.	N.A.	N.A.	N.A.	N.A.	N.A.	N.A.
1452	gi|183231367|ref|NW_001914889.1|	EHI_035460	40S ribosomal protein S13, putative	522	63.0643	95.5453	0.488262	0.485318	1	0.313974		N.A.	N.A.	N.A.	N.A.	N.A.	N.A.	N.A.	N.A.	N.A.	N.A.
1453	gi|183231367|ref|NW_001914889.1|	EHI_035470	hypothetical protein	908	66.627	24.3223	-1.55906	0.0301391	0.797753	1.52087		N.A.	N.A.	N.A.	N.A.	N.A.	N.A.	N.A.	N.A.	N.A.	N.A.
1454	gi|183231367|ref|NW_001914889.1|	EHI_035480	hypothetical protein, conserved	1047	52.6797	42.0241	-0.435179	0.532714	1	0.273506		N.A.	N.A.	N.A.	N.A.	N.A.	N.A.	N.A.	N.A.	N.A.	N.A.
1455	gi|183231367|ref|NW_001914889.1|	EHI_035490	hypothetical protein	1683	55.0506	47.6171	-0.318811	0.679563	1	0.16777		N.A.	N.A.	N.A.	N.A.	N.A.	N.A.	N.A.	N.A.	N.A.	N.A.
1456	gi|183231367|ref|NW_001914889.1|	EHI_035500	protein kinase, putative	1116	62.4996	80.5446	0.255179	0.714229	1	0.146163		N.A.	N.A.	N.A.	N.A.	N.A.	N.A.	N.A.	N.A.	N.A.	N.A.
1457	gi|183231367|ref|NW_001914889.1|	EHI_035510	hypothetical protein	901	45.1886	47.2612	-0.0454901	0.963576	1	0.016114		N.A.	N.A.	N.A.	N.A.	N.A.	N.A.	N.A.	N.A.	N.A.	N.A.
1458	gi|183231367|ref|NW_001914889.1|	EHI_035520	hypothetical protein	1737	39.0369	34.4992	-0.287606	0.697349	1	0.15655		N.A.	N.A.	N.A.	N.A.	N.A.	N.A.	N.A.	N.A.	N.A.	N.A.
1459	gi|183231367|ref|NW_001914889.1|	EHI_035530	hypothetical protein	855	41.5216	104.823	1.22332	0.0735504	0.886482	1.13342		N.A.	N.A.	N.A.	N.A.	N.A.	N.A.	N.A.	N.A.	N.A.	N.A.
1460	gi|183231367|ref|NW_001914889.1|	EHI_035540	ubiquitin-activating enzyme, putative	1485	40.9455	48.8773	0.144744	0.888844	1	0.0511745		N.A.	N.A.	N.A.	N.A.	N.A.	N.A.	N.A.	N.A.	N.A.	N.A.
1461	gi|183231367|ref|NW_001914889.1|	EHI_035550	regulator of nonsense transcripts, putative	2814	55.9402	64.0405	0.084611	0.914357	1	0.0388842		N.A.	N.A.	N.A.	N.A.	N.A.	N.A.	N.A.	N.A.	N.A.	N.A.
1462	gi|183231367|ref|NW_001914889.1|	EHI_035560	hypothetical protein	2133	36.8582	19.8219	-1.00048	0.201493	1	0.695741		N.A.	N.A.	N.A.	N.A.	N.A.	N.A.	N.A.	N.A.	N.A.	N.A.
1463	gi|183231367|ref|NW_001914889.1|	EHI_035570	protein kinase, putative	3117	45.4513	46.1722	-0.0873708	0.926504	1	0.0331526		N.A.	N.A.	N.A.	N.A.	N.A.	N.A.	N.A.	N.A.	N.A.	N.A.
1464	gi|183231367|ref|NW_001914889.1|	EHI_035580	Der1 family protein, putative	817	59.7203	56.2826	-0.195421	0.795596	1	0.0993074		N.A.	N.A.	N.A.	N.A.	N.A.	N.A.	N.A.	N.A.	N.A.	N.A.
1465	gi|183231367|ref|NW_001914889.1|	EHI_035590	WD domain containing protein	1926	64.7592	80.7468	0.207649	0.763357	1	0.117273		N.A.	N.A.	N.A.	N.A.	N.A.	N.A.	N.A.	N.A.	N.A.	N.A.
1466	gi|183231367|ref|NW_001914889.1|	EHI_035600	60S ribosomal protein L18a, putative	522	67.6178	109.479	0.584014	0.387263	1	0.411995		N.A.	N.A.	N.A.	N.A.	N.A.	N.A.	N.A.	N.A.	N.A.	N.A.
1467	gi|183231367|ref|NW_001914889.1|	EHI_035610	hypothetical protein	1894	29.9984	13.0667	-1.30081	0.130181	0.984363	0.885452		N.A.	N.A.	N.A.	N.A.	N.A.	N.A.	N.A.	N.A.	N.A.	N.A.
1468	gi|183231367|ref|NW_001914889.1|	EHI_035620	hypothetical protein	390	36.6996	9.63972	-2.02444	0.0136409	0.787449	1.86516		N.A.	N.A.	N.A.	N.A.	N.A.	N.A.	N.A.	N.A.	N.A.	N.A.
1469	gi|183231367|ref|NW_001914889.1|	EHI_035630	hypothetical protein	426	70.9163	109.405	0.51444	0.456187	1	0.340857		N.A.	N.A.	N.A.	N.A.	N.A.	N.A.	N.A.	N.A.	N.A.	N.A.
1470	gi|183231367|ref|NW_001914889.1|	EHI_035640	hypothetical protein	1140	35.4234	21.2451	-0.843985	0.258186	1	0.588068		N.A.	N.A.	N.A.	N.A.	N.A.	N.A.	N.A.	N.A.	N.A.	N.A.
1471	gi|183231367|ref|NW_001914889.1|	EHI_035650	ribose-phosphate pyrophosphokinase, putative	999	57.2064	92.9278	0.588608	0.388117	1	0.411037		N.A.	N.A.	N.A.	N.A.	N.A.	N.A.	N.A.	N.A.	N.A.	N.A.
1472	gi|183231367|ref|NW_001914889.1|	EHI_035660	queuine tRNA-ribosyltransferase, putative	1194	63.7896	102.782	0.576989	0.389783	1	0.409178		N.A.	N.A.	N.A.	N.A.	N.A.	N.A.	N.A.	N.A.	N.A.	N.A.
1473	gi|183231367|ref|NW_001914889.1|	EHI_035670	hypothetical protein	396	70.3509	98.2761	0.371402	0.580848	1	0.235938		N.A.	N.A.	N.A.	N.A.	N.A.	N.A.	N.A.	N.A.	N.A.	N.A.
1474	gi|183231367|ref|NW_001914889.1|	EHI_035680	hydrolase, carbon-nitrogen family	804	63.4516	87.2224	0.348145	0.619351	1	0.208063		N.A.	N.A.	N.A.	N.A.	N.A.	N.A.	N.A.	N.A.	N.A.	N.A.
1475	gi|183231367|ref|NW_001914889.1|	EHI_035690	galactose-inhibitable lectin 35 kda subunit precursor	867	52.0607	90.5592	0.687094	0.317683	1	0.498007		N.A.	N.A.	N.A.	N.A.	N.A.	N.A.	N.A.	N.A.	N.A.	N.A.
1476	gi|183231367|ref|NW_001914889.1|	EHI_035700	beta-amylase, putative	1314	178.23	316.447	0.717532	0.258759	1	0.587105		8.01009	0.0504884	0	7.92746	5.453	11.8958	13.4997	13.0379	5.29322	3.62482
1477	gi|183231367|ref|NW_001914889.1|	EHI_035710	RhoGAP domain containing protein	1350	49.3566	63.211	0.246069	0.730721	1	0.136248		N.A.	N.A.	N.A.	N.A.	N.A.	N.A.	N.A.	N.A.	N.A.	N.A.
1478	gi|183231367|ref|NW_001914889.1|	EHI_035720	hypothetical protein	2487	47.1402	22.0672	-1.20058	0.104963	0.919544	0.978962		N.A.	N.A.	N.A.	N.A.	N.A.	N.A.	N.A.	N.A.	N.A.	N.A.
1479	gi|183231367|ref|NW_001914889.1|	EHI_035730	hypothetical protein	2040	47.2585	27.8008	-0.872707	0.247971	1	0.6056		N.A.	N.A.	N.A.	N.A.	N.A.	N.A.	N.A.	N.A.	N.A.	N.A.
1480	gi|183231367|ref|NW_001914889.1|	EHI_035740	hypothetical protein	570	45.5572	17.7982	-1.45958	0.0567371	0.845824	1.24613		N.A.	N.A.	N.A.	N.A.	N.A.	N.A.	N.A.	N.A.	N.A.	N.A.
1481	gi|183231367|ref|NW_001914889.1|	EHI_035750	lecithin:cholesterol acyltransferase domain-containing protein	1239	59.2037	72.3047	0.177751	0.818176	1	0.0871531		N.A.	N.A.	N.A.	N.A.	N.A.	N.A.	N.A.	N.A.	N.A.	N.A.
1482	gi|183231367|ref|NW_001914889.1|	EHI_035760	hypothetical protein	423	16.0119	5.04678	-1.75019	0.0872053	0.909667	1.05946		N.A.	N.A.	N.A.	N.A.	N.A.	N.A.	N.A.	N.A.	N.A.	N.A.
1483	gi|183231367|ref|NW_001914889.1|	EHI_035770	protein with RhoGEF and ArfGAP domains	3138	41.9136	50.2219	0.150178	0.89101	1	0.0501175		N.A.	N.A.	N.A.	N.A.	N.A.	N.A.	N.A.	N.A.	N.A.	N.A.
1484	gi|183231367|ref|NW_001914889.1|	EHI_035780	hypothetical protein	534	37.0457	25.8968	-0.624307	0.440356	1	0.356196		N.A.	N.A.	N.A.	N.A.	N.A.	N.A.	N.A.	N.A.	N.A.	N.A.
1485	gi|183231367|ref|NW_001914889.1|	EHI_035790	hypothetical protein	795	56.872	71.219	0.213811	0.760931	1	0.118655		N.A.	N.A.	N.A.	N.A.	N.A.	N.A.	N.A.	N.A.	N.A.	N.A.
1486	gi|183231367|ref|NW_001914889.1|	EHI_035800	Ras GTPase activating protein, putative	2364	53.1823	50.1067	-0.19578	0.804504	1	0.0944718		N.A.	N.A.	N.A.	N.A.	N.A.	N.A.	N.A.	N.A.	N.A.	N.A.
1487	gi|183231367|ref|NW_001914889.1|	EHI_035810	hypothetical protein	1395	45.3643	30.7011	-0.671314	0.387494	1	0.411735		N.A.	N.A.	N.A.	N.A.	N.A.	N.A.	N.A.	N.A.	N.A.	N.A.
1488	gi|183231367|ref|NW_001914889.1|	EHI_035820	hypothetical protein, conserved	2103	20.2355	7.94125	-1.44492	0.134782	0.984363	0.870368		N.A.	N.A.	N.A.	N.A.	N.A.	N.A.	N.A.	N.A.	N.A.	N.A.
1489	gi|183234058|ref|NW_001915042.1|	EHI_035920	regulator of nonsense transcripts, putative	2789	81.1481	85.7283	-0.0310505	1	1	0		N.A.	N.A.	N.A.	N.A.	N.A.	N.A.	N.A.	N.A.	N.A.	N.A.
1490	gi|183234058|ref|NW_001915042.1|	EHI_035930	leucine rich repeat and phosphatase domain containing protein	1143	86.1571	73.138	-0.346113	0.618435	1	0.208706		N.A.	N.A.	N.A.	N.A.	N.A.	N.A.	N.A.	N.A.	N.A.	N.A.
1491	gi|183234058|ref|NW_001915042.1|	EHI_035940	Rho GTPase activating protein, putative	1706	78.1292	107.206	0.345662	0.612532	1	0.212871		N.A.	N.A.	N.A.	N.A.	N.A.	N.A.	N.A.	N.A.	N.A.	N.A.
1492	gi|183234058|ref|NW_001915042.1|	EHI_035950	protein kinase domain containing protein	2635	54.9681	56.6112	-0.067666	0.938614	1	0.027513		N.A.	N.A.	N.A.	N.A.	N.A.	N.A.	N.A.	N.A.	N.A.	N.A.
1493	gi|183234058|ref|NW_001915042.1|	EHI_035960	hypothetical protein	1455	42.4924	22.125	-1.04748	0.161909	1	0.79073		N.A.	N.A.	N.A.	N.A.	N.A.	N.A.	N.A.	N.A.	N.A.	N.A.
1494	gi|183234058|ref|NW_001915042.1|	EHI_035970	mannose-P-dolichol utilization defect 1 protein homolog, putative	639	82.1957	121.896	0.457628	0.492699	1	0.307418		N.A.	N.A.	N.A.	N.A.	N.A.	N.A.	N.A.	N.A.	N.A.	N.A.
1495	gi|183234058|ref|NW_001915042.1|	EHI_035980	hypothetical protein	2628	50.5046	19.6827	-1.46375	0.0547439	0.845824	1.26166		N.A.	N.A.	N.A.	N.A.	N.A.	N.A.	N.A.	N.A.	N.A.	N.A.
1496	gi|183234058|ref|NW_001915042.1|	EHI_035990	hypothetical protein	573	102.725	124.462	0.166424	0.813044	1	0.089886		N.A.	N.A.	N.A.	N.A.	N.A.	N.A.	N.A.	N.A.	N.A.	N.A.
1497	gi|183234409|ref|NW_001915073.1|	EHI_036490	surface antigen ariel1, putative	765	152.984	185.19	0.165189	0.808345	1	0.0924031		N.A.	N.A.	N.A.	N.A.	N.A.	N.A.	N.A.	N.A.	N.A.	N.A.
1498	gi|183234409|ref|NW_001915073.1|	EHI_036500	hypothetical protein	495	104.3	114.916	0.0294994	0.967484	1	0.0143563		N.A.	N.A.	N.A.	N.A.	N.A.	N.A.	N.A.	N.A.	N.A.	N.A.
1499	gi|183234409|ref|NW_001915073.1|	EHI_036510	hypothetical protein	1323	77.4101	33.4571	-1.31717	0.0618029	0.859303	1.20899		N.A.	N.A.	N.A.	N.A.	N.A.	N.A.	N.A.	N.A.	N.A.	N.A.
1500	gi|183234409|ref|NW_001915073.1|	EHI_036520	importin beta, putative	2532	64.25	21.0631	-1.71312	0.018631	0.787449	1.72976		N.A.	N.A.	N.A.	N.A.	N.A.	N.A.	N.A.	N.A.	N.A.	N.A.
1501	gi|183234409|ref|NW_001915073.1|	EHI_036530	40S ribosomal protein S27a, putative	420	152.317	168.138	0.0322288	0.966119	1	0.0149694		N.A.	N.A.	N.A.	N.A.	N.A.	N.A.	N.A.	N.A.	N.A.	N.A.
1502	gi|183234409|ref|NW_001915073.1|	EHI_036540	hypothetical protein	840	98.4313	136.134	0.357144	0.589403	1	0.229588		N.A.	N.A.	N.A.	N.A.	N.A.	N.A.	N.A.	N.A.	N.A.	N.A.
1503	gi|183234409|ref|NW_001915073.1|	EHI_036550	HAD hydrolase, family IA, variant 3	663	107.824	156.236	0.424321	0.523346	1	0.281211		N.A.	N.A.	N.A.	N.A.	N.A.	N.A.	N.A.	N.A.	N.A.	N.A.
1504	gi|183234409|ref|NW_001915073.1|	EHI_036560	hypothetical protein	319	111.689	140.12	0.216649	0.747149	1	0.126593		N.A.	N.A.	N.A.	N.A.	N.A.	N.A.	N.A.	N.A.	N.A.	N.A.
1505	gi|183234409|ref|NW_001915073.1|	EHI_036570	hypothetical protein	1222	76.6969	61.0045	-0.439757	0.529662	1	0.276002		N.A.	N.A.	N.A.	N.A.	N.A.	N.A.	N.A.	N.A.	N.A.	N.A.
1506	gi|183234409|ref|NW_001915073.1|	EHI_036580	hypothetical protein	312	134.593	156.222	0.104594	0.88853	1	0.0513279		N.A.	N.A.	N.A.	N.A.	N.A.	N.A.	N.A.	N.A.	N.A.	N.A.
1507	gi|183234409|ref|NW_001915073.1|	EHI_036590	hypothetical protein	3109	55.9594	23.0361	-1.38579	0.0591178	0.850855	1.22828		N.A.	N.A.	N.A.	N.A.	N.A.	N.A.	N.A.	N.A.	N.A.	N.A.
1508	gi|183234409|ref|NW_001915073.1|	EHI_036600	hypothetical protein	522	78.6345	26.2388	-1.68886	0.0174444	0.787449	1.75834		N.A.	N.A.	N.A.	N.A.	N.A.	N.A.	N.A.	N.A.	N.A.	N.A.
1509	gi|183234409|ref|NW_001915073.1|	EHI_036610	hypothetical protein	609	20.5225	7.7553	-1.49875	0.0934485	0.919544	1.02943		N.A.	N.A.	N.A.	N.A.	N.A.	N.A.	N.A.	N.A.	N.A.	N.A.
1510	gi|183234409|ref|NW_001915073.1|	EHI_036630	hypothetical protein	462	40.6062	59.1292	0.430759	0.547975	1	0.261239		N.A.	N.A.	N.A.	N.A.	N.A.	N.A.	N.A.	N.A.	N.A.	N.A.
1511	gi|183234409|ref|NW_001915073.1|	EHI_036640	zinc finger domain containing protein	783	37.1792	62.5388	0.638277	0.388647	1	0.410445		N.A.	N.A.	N.A.	N.A.	N.A.	N.A.	N.A.	N.A.	N.A.	N.A.
1512	gi|183234963|ref|NW_001915142.1|	EHI_036840	hypothetical protein	712	47.1328	72.6224	0.512275	0.467337	1	0.33037		N.A.	N.A.	N.A.	N.A.	N.A.	N.A.	N.A.	N.A.	N.A.	N.A.
1513	gi|183234963|ref|NW_001915142.1|	EHI_036850	hypothetical protein, conserved	714	37.7295	17.9129	-1.17918	0.127163	0.984363	0.895638		N.A.	N.A.	N.A.	N.A.	N.A.	N.A.	N.A.	N.A.	N.A.	N.A.
1514	gi|183234963|ref|NW_001915142.1|	EHI_036860	hypothetical protein	1146	38.2488	16.8807	-1.28383	0.0928825	0.919544	1.03207		N.A.	N.A.	N.A.	N.A.	N.A.	N.A.	N.A.	N.A.	N.A.	N.A.
1515	gi|183234963|ref|NW_001915142.1|	EHI_036870	hypothetical protein	1368	30.3789	18.8643	-0.793531	0.305647	1	0.514779		N.A.	N.A.	N.A.	N.A.	N.A.	N.A.	N.A.	N.A.	N.A.	N.A.
1516	gi|183234963|ref|NW_001915142.1|	EHI_036880	RhoGAP domain containing protein	964	42.6862	65.3574	0.503076	0.470895	1	0.327076		N.A.	N.A.	N.A.	N.A.	N.A.	N.A.	N.A.	N.A.	N.A.	N.A.
1517	gi|183234963|ref|NW_001915142.1|	EHI_036890	ATPase, Vps4 oligomerisation domain containing protein	1518	59.4517	105.15	0.711214	0.299736	1	0.523261		N.A.	N.A.	N.A.	N.A.	N.A.	N.A.	N.A.	N.A.	N.A.	N.A.
1518	gi|183234963|ref|NW_001915142.1|	EHI_036900	DEAD/DEAH box helicase, putative	1260	60.6308	108.823	0.732416	0.276199	1	0.558778		N.A.	N.A.	N.A.	N.A.	N.A.	N.A.	N.A.	N.A.	N.A.	N.A.
1519	gi|183234963|ref|NW_001915142.1|	EHI_036910	hypothetical protein	822	30.7512	15.4445	-1.09742	0.180227	1	0.744181		N.A.	N.A.	N.A.	N.A.	N.A.	N.A.	N.A.	N.A.	N.A.	N.A.
1520	gi|183234134|ref|NW_001915049.1|	EHI_037010	dentin sialophospho protein precursor, putative	1143	68.0223	71.0554	-0.0472884	0.950109	1	0.0222268		N.A.	N.A.	N.A.	N.A.	N.A.	N.A.	N.A.	N.A.	N.A.	N.A.
1521	gi|183234134|ref|NW_001915049.1|	EHI_037120	ankyrin repeat protein, putative	831	51.917	73.4534	0.389521	0.579401	1	0.237021		N.A.	N.A.	N.A.	N.A.	N.A.	N.A.	N.A.	N.A.	N.A.	N.A.
1522	gi|183234134|ref|NW_001915049.1|	EHI_037130	40S ribosomal protein S17, putative	354	60.6477	86.0276	0.393354	0.568733	1	0.245091		N.A.	N.A.	N.A.	N.A.	N.A.	N.A.	N.A.	N.A.	N.A.	N.A.
1523	gi|183234134|ref|NW_001915049.1|	EHI_037140	receptor protein kinase, putative	3453	51.1765	65.8947	0.253821	0.738958	1	0.131381		N.A.	N.A.	N.A.	N.A.	N.A.	N.A.	N.A.	N.A.	N.A.	N.A.
1524	gi|183234134|ref|NW_001915049.1|	EHI_037150	hypothetical protein	855	32.7928	17.2347	-1.03283	0.212283	1	0.673084		N.A.	N.A.	N.A.	N.A.	N.A.	N.A.	N.A.	N.A.	N.A.	N.A.
1525	gi|183234134|ref|NW_001915049.1|	EHI_037160	hypothetical protein	402	54.6142	69.0824	0.228267	0.754024	1	0.122615		N.A.	N.A.	N.A.	N.A.	N.A.	N.A.	N.A.	N.A.	N.A.	N.A.
1526	gi|183234134|ref|NW_001915049.1|	EHI_037170	hypothetical protein	777	38.8479	41.1392	-0.0275477	1	1	0		N.A.	N.A.	N.A.	N.A.	N.A.	N.A.	N.A.	N.A.	N.A.	N.A.
1527	gi|183234134|ref|NW_001915049.1|	EHI_037180	Ras family GTPase	678	29.1399	14.0157	-1.15891	0.147477	1	0.831277		N.A.	N.A.	N.A.	N.A.	N.A.	N.A.	N.A.	N.A.	N.A.	N.A.
1528	gi|183234134|ref|NW_001915049.1|	EHI_037190	serine carboxypeptidase (S28) family protein	1443	61.9926	81.2889	0.280158	0.689586	1	0.161412		N.A.	N.A.	N.A.	N.A.	N.A.	N.A.	N.A.	N.A.	N.A.	N.A.
1529	gi|183234134|ref|NW_001915049.1|	EHI_037200	hypothetical protein	1416	50.4495	56.6757	0.0574469	0.936523	1	0.0284815		N.A.	N.A.	N.A.	N.A.	N.A.	N.A.	N.A.	N.A.	N.A.	N.A.
1530	gi|183234134|ref|NW_001915049.1|	EHI_037210	hypothetical protein	894	49.9452	49.343	-0.127491	0.864224	1	0.0633734		N.A.	N.A.	N.A.	N.A.	N.A.	N.A.	N.A.	N.A.	N.A.	N.A.
1531	gi|183234134|ref|NW_001915049.1|	EHI_037220	hypothetical protein, conserved	1209	30.5689	29.5333	-0.159373	0.841552	1	0.0749191		N.A.	N.A.	N.A.	N.A.	N.A.	N.A.	N.A.	N.A.	N.A.	N.A.
1532	gi|183234134|ref|NW_001915049.1|	EHI_037230	chaperone protein dnaK, putative	1983	46.0262	64.5164	0.376035	0.612714	1	0.212742		N.A.	N.A.	N.A.	N.A.	N.A.	N.A.	N.A.	N.A.	N.A.	N.A.
1533	gi|183234134|ref|NW_001915049.1|	EHI_037240	U5 small nuclear ribonucleoprotein subunit, putative	2865	33.766	30.2403	-0.268361	0.752545	1	0.123468		N.A.	N.A.	N.A.	N.A.	N.A.	N.A.	N.A.	N.A.	N.A.	N.A.
1534	gi|183236998|ref|NW_001915886.1|	EHI_037340	hypothetical protein, conserved	1551	37.8848	41.4745	0.0202302	1	1	0		N.A.	N.A.	N.A.	N.A.	N.A.	N.A.	N.A.	N.A.	N.A.	N.A.
1535	gi|183236830|ref|NW_001915782.1|	EHI_037440	hypothetical protein	417	45.4172	17.0344	-1.51796	0.0447002	0.826494	1.34969		N.A.	N.A.	N.A.	N.A.	N.A.	N.A.	N.A.	N.A.	N.A.	N.A.
1536	gi|183235892|ref|NW_001915337.1|	EHI_037540	hypothetical protein	1212	41.6277	54.5247	0.278323	0.72228	1	0.141294		N.A.	N.A.	N.A.	N.A.	N.A.	N.A.	N.A.	N.A.	N.A.	N.A.
1537	gi|183235892|ref|NW_001915337.1|	EHI_037550	hypothetical protein	690	36.3378	29.57	-0.406096	0.57968	1	0.236812		N.A.	N.A.	N.A.	N.A.	N.A.	N.A.	N.A.	N.A.	N.A.	N.A.
1538	gi|183235795|ref|NW_001915305.1|	EHI_037670	hypothetical protein	1266	105.909	34.292	-1.73338	0.0130791	0.787449	1.88342		N.A.	N.A.	N.A.	N.A.	N.A.	N.A.	N.A.	N.A.	N.A.	N.A.
1539	gi|183235795|ref|NW_001915305.1|	EHI_037680	DNA polymerase, putative	2097	47.3268	43.3244	-0.237134	0.781818	1	0.106895		N.A.	N.A.	N.A.	N.A.	N.A.	N.A.	N.A.	N.A.	N.A.	N.A.
1540	gi|183235795|ref|NW_001915305.1|	EHI_037690	hypothetical protein	354	31.0458	32.3938	-0.0488022	1	1	0		N.A.	N.A.	N.A.	N.A.	N.A.	N.A.	N.A.	N.A.	N.A.	N.A.
1541	gi|183235795|ref|NW_001915305.1|	EHI_037700	hypothetical protein	468	45.4922	50.1766	0.0310025	1	1	0		22.6184	14.1756	8.90603	11.5926	6.82144	16.3116	20.4732	0	0	0
1542	gi|183235795|ref|NW_001915305.1|	EHI_037710	hypothetical protein	1761	12.6124	9.86971	-0.458917	0.652882	1	0.185166		N.A.	N.A.	N.A.	N.A.	N.A.	N.A.	N.A.	N.A.	N.A.	N.A.
1543	gi|183236482|ref|NW_001915587.1|	EHI_037810	hypothetical protein	716	47.3335	82.5862	0.691333	0.308738	1	0.51041		N.A.	N.A.	N.A.	N.A.	N.A.	N.A.	N.A.	N.A.	N.A.	N.A.
1544	gi|183236482|ref|NW_001915587.1|	EHI_037820	zinc finger protein, putative	1008	52.5373	63.779	0.169064	0.853256	1	0.0689209		N.A.	N.A.	N.A.	N.A.	N.A.	N.A.	N.A.	N.A.	N.A.	N.A.
1545	gi|183236345|ref|NW_001915517.1|	EHI_037920	hypothetical protein	1383	49.4356	61.4158	0.20229	0.785624	1	0.104786		N.A.	N.A.	N.A.	N.A.	N.A.	N.A.	N.A.	N.A.	N.A.	N.A.
1546	gi|183236478|ref|NW_001915585.1|	EHI_038030	hypothetical protein	465	55.6244	5.1191	-3.51906	7.4313e-05	0.08511	4.12894		N.A.	N.A.	N.A.	N.A.	N.A.	N.A.	N.A.	N.A.	N.A.	N.A.
1547	gi|183234592|ref|NW_001915097.1|	EHI_038130	hypothetical protein	870	30.8467	56.8712	0.769949	0.284384	1	0.546096		N.A.	N.A.	N.A.	N.A.	N.A.	N.A.	N.A.	N.A.	N.A.	N.A.
1548	gi|183234592|ref|NW_001915097.1|	EHI_038140	hypothetical protein	585	33.0733	15.1781	-1.22694	0.143876	1	0.842011		N.A.	N.A.	N.A.	N.A.	N.A.	N.A.	N.A.	N.A.	N.A.	N.A.
1549	gi|183234592|ref|NW_001915097.1|	EHI_038150	hypothetical protein	546	27.1034	10.7954	-1.42752	0.085111	0.90262	1.07001		N.A.	N.A.	N.A.	N.A.	N.A.	N.A.	N.A.	N.A.	N.A.	N.A.
1550	gi|183234592|ref|NW_001915097.1|	EHI_038160	1,4-alpha-glucan branching enzyme, putative	1914	39.5665	60.0119	0.489398	0.49176	1	0.308246		N.A.	N.A.	N.A.	N.A.	N.A.	N.A.	N.A.	N.A.	N.A.	N.A.
1551	gi|183234592|ref|NW_001915097.1|	EHI_038270	hypothetical protein	390	41.8114	69.5126	0.621617	0.367407	1	0.434852		N.A.	N.A.	N.A.	N.A.	N.A.	N.A.	N.A.	N.A.	N.A.	N.A.
1552	gi|183234592|ref|NW_001915097.1|	EHI_038280	hypothetical protein	3060	33.5604	50.6624	0.482379	0.517427	1	0.286151		N.A.	N.A.	N.A.	N.A.	N.A.	N.A.	N.A.	N.A.	N.A.	N.A.
1553	gi|183234592|ref|NW_001915097.1|	EHI_038300	hypothetical protein	735	62.3492	128.054	0.926677	0.170015	1	0.769514		N.A.	N.A.	N.A.	N.A.	N.A.	N.A.	N.A.	N.A.	N.A.	N.A.
1554	gi|183234592|ref|NW_001915097.1|	EHI_038310	60S ribosome subunit biogenesis protein NIP7, putative	261	77.8511	153.958	0.872428	0.188616	1	0.724422		N.A.	N.A.	N.A.	N.A.	N.A.	N.A.	N.A.	N.A.	N.A.	N.A.
1555	gi|183234592|ref|NW_001915097.1|	EHI_038320	hypothetical protein	180	67.0205	114.611	0.662807	0.333143	1	0.47737		N.A.	N.A.	N.A.	N.A.	N.A.	N.A.	N.A.	N.A.	N.A.	N.A.
1556	gi|183234592|ref|NW_001915097.1|	EHI_038330	zinc finger domain containing protein	654	97.1542	120.255	0.197215	0.773251	1	0.111679		N.A.	N.A.	N.A.	N.A.	N.A.	N.A.	N.A.	N.A.	N.A.	N.A.
1557	gi|183234592|ref|NW_001915097.1|	EHI_038340	hypothetical protein	406	60.4343	84.9671	0.380561	0.586985	1	0.231373		N.A.	N.A.	N.A.	N.A.	N.A.	N.A.	N.A.	N.A.	N.A.	N.A.
1558	gi|183237579|ref|NW_001916297.1|	EHI_038440	hypothetical protein	419	0.121998	2.25441	3.18878	0.52131	1	0.282904		N.A.	N.A.	N.A.	N.A.	N.A.	N.A.	N.A.	N.A.	N.A.	N.A.
1559	gi|183231830|ref|NW_001914905.1|	EHI_038540	hypothetical protein, conserved	659	47.6268	53.6943	0.0625315	0.933105	1	0.0300696		N.A.	N.A.	N.A.	N.A.	N.A.	N.A.	N.A.	N.A.	N.A.	N.A.
1560	gi|183231830|ref|NW_001914905.1|	EHI_038550	hypothetical protein	1407	39.2553	52.755	0.315242	0.680487	1	0.16718		N.A.	N.A.	N.A.	N.A.	N.A.	N.A.	N.A.	N.A.	N.A.	N.A.
1561	gi|183231830|ref|NW_001914905.1|	EHI_038560	hypothetical protein	1071	39.2806	64.9134	0.61286	0.38672	1	0.412604		N.A.	N.A.	N.A.	N.A.	N.A.	N.A.	N.A.	N.A.	N.A.	N.A.
1562	gi|183231830|ref|NW_001914905.1|	EHI_038570	RNA polymerase subunit Rpb8	491	39.0928	24.471	-0.78294	0.314369	1	0.50256		N.A.	N.A.	N.A.	N.A.	N.A.	N.A.	N.A.	N.A.	N.A.	N.A.
1563	gi|183231830|ref|NW_001914905.1|	EHI_038580	60S ribosomal protein L11, putative	525	69.763	90.7172	0.268181	0.721007	1	0.14206		N.A.	N.A.	N.A.	N.A.	N.A.	N.A.	N.A.	N.A.	N.A.	N.A.
1564	gi|183231830|ref|NW_001914905.1|	EHI_038590	hypothetical protein	638	41.7431	30.4403	-0.563881	0.457248	1	0.339848		N.A.	N.A.	N.A.	N.A.	N.A.	N.A.	N.A.	N.A.	N.A.	N.A.
1565	gi|183231830|ref|NW_001914905.1|	EHI_038600	splicing factor 3A subunit 3, putative	1383	22.2691	11.2969	-1.08072	0.231551	1	0.635354		N.A.	N.A.	N.A.	N.A.	N.A.	N.A.	N.A.	N.A.	N.A.	N.A.
1566	gi|183231830|ref|NW_001914905.1|	EHI_038610	hypothetical protein	366	33.1704	29.0605	-0.299938	0.74585	1	0.127348		N.A.	N.A.	N.A.	N.A.	N.A.	N.A.	N.A.	N.A.	N.A.	N.A.
1567	gi|183231830|ref|NW_001914905.1|	EHI_038620	40S ribosomal protein S16, putative	477	66.4954	102.381	0.511528	0.444309	1	0.352315		N.A.	N.A.	N.A.	N.A.	N.A.	N.A.	N.A.	N.A.	N.A.	N.A.
1568	gi|183231830|ref|NW_001914905.1|	EHI_038630	hypothetical protein	1353	47.4337	47.153	-0.118561	0.893093	1	0.0491034		N.A.	N.A.	N.A.	N.A.	N.A.	N.A.	N.A.	N.A.	N.A.	N.A.
1569	gi|183231830|ref|NW_001914905.1|	EHI_038640	Myb family DNA-binding protein, SHAQKYF family	517	45.6793	75.6773	0.616688	0.365701	1	0.436873		N.A.	N.A.	N.A.	N.A.	N.A.	N.A.	N.A.	N.A.	N.A.	N.A.
1570	gi|183231830|ref|NW_001914905.1|	EHI_038650	hypothetical protein	1368	21.3923	11.7108	-0.971751	0.266492	1	0.574316		N.A.	N.A.	N.A.	N.A.	N.A.	N.A.	N.A.	N.A.	N.A.	N.A.
1571	gi|183231830|ref|NW_001914905.1|	EHI_038660	hypothetical protein, conserved	717	40.459	28.351	-0.62106	0.405159	1	0.392375		N.A.	N.A.	N.A.	N.A.	N.A.	N.A.	N.A.	N.A.	N.A.	N.A.
1572	gi|183231830|ref|NW_001914905.1|	EHI_038670	protein kinase domain containing protein	1101	35.3086	20.0759	-0.920474	0.221385	1	0.654852		N.A.	N.A.	N.A.	N.A.	N.A.	N.A.	N.A.	N.A.	N.A.	N.A.
1573	gi|183231830|ref|NW_001914905.1|	EHI_038680	Rab family GTPase	662	41.1178	37.6126	-0.2381	0.753224	1	0.123076		N.A.	N.A.	N.A.	N.A.	N.A.	N.A.	N.A.	N.A.	N.A.	N.A.
1574	gi|183231830|ref|NW_001914905.1|	EHI_038690	ubiquitin-activating enzyme E1 1, putative	1837	43.6181	23.5301	-0.996769	0.201005	1	0.696793		N.A.	N.A.	N.A.	N.A.	N.A.	N.A.	N.A.	N.A.	N.A.	N.A.
1575	gi|183231830|ref|NW_001914905.1|	EHI_038800	actin binding protein, putative	2328	46.4733	72.1674	0.5235	0.460282	1	0.336976		N.A.	N.A.	N.A.	N.A.	N.A.	N.A.	N.A.	N.A.	N.A.	N.A.
1576	gi|183231830|ref|NW_001914905.1|	EHI_038810	leucine rich repeat protein, BspA family	1956	32.5494	20.9975	-0.739157	0.338004	1	0.471078		N.A.	N.A.	N.A.	N.A.	N.A.	N.A.	N.A.	N.A.	N.A.	N.A.
1577	gi|183231830|ref|NW_001914905.1|	EHI_038820	hypothetical protein	657	39.8357	55.2668	0.361075	0.621262	1	0.206725		N.A.	N.A.	N.A.	N.A.	N.A.	N.A.	N.A.	N.A.	N.A.	N.A.
1578	gi|183231830|ref|NW_001914905.1|	EHI_038830	hypothetical protein	2019	32.9389	13.9795	-1.33872	0.089746	0.914371	1.04698		N.A.	N.A.	N.A.	N.A.	N.A.	N.A.	N.A.	N.A.	N.A.	N.A.
1579	gi|183231830|ref|NW_001914905.1|	EHI_038840	Rab GTPase activating protein, putative	2678	44.1598	53.5224	0.16667	0.829168	1	0.0813576		N.A.	N.A.	N.A.	N.A.	N.A.	N.A.	N.A.	N.A.	N.A.	N.A.
1580	gi|183231830|ref|NW_001914905.1|	EHI_038850	hypothetical protein	441	39.5841	38.1694	-0.162293	0.873789	1	0.0585936		N.A.	N.A.	N.A.	N.A.	N.A.	N.A.	N.A.	N.A.	N.A.	N.A.
1581	gi|183231830|ref|NW_001914905.1|	EHI_038860	40S ribosomal protein S28, putative	210	171	225.174	0.286551	0.660243	1	0.180296		N.A.	N.A.	N.A.	N.A.	N.A.	N.A.	N.A.	N.A.	N.A.	N.A.
1582	gi|183231830|ref|NW_001914905.1|	EHI_038870	Rho guanine nucleotide exchange factor, putative	1857	61.6326	29.4824	-1.17063	0.0991391	0.919544	1.00375		N.A.	N.A.	N.A.	N.A.	N.A.	N.A.	N.A.	N.A.	N.A.	N.A.
1583	gi|183231830|ref|NW_001914905.1|	EHI_038880	WD repeat protein	1024	70.6358	95.216	0.320006	0.630551	1	0.20028		N.A.	N.A.	N.A.	N.A.	N.A.	N.A.	N.A.	N.A.	N.A.	N.A.
1584	gi|183231830|ref|NW_001914905.1|	EHI_038890	hypothetical protein	4065	42.7612	45.3034	-0.0269186	1	1	0		N.A.	N.A.	N.A.	N.A.	N.A.	N.A.	N.A.	N.A.	N.A.	N.A.
1585	gi|183231830|ref|NW_001914905.1|	EHI_038900	hypothetical protein	1233	51.2417	64.1375	0.213075	0.765324	1	0.116155		N.A.	N.A.	N.A.	N.A.	N.A.	N.A.	N.A.	N.A.	N.A.	N.A.
1586	gi|183231830|ref|NW_001914905.1|	EHI_038910	hypothetical protein	615	32.2912	28.0768	-0.310783	0.693073	1	0.159221		N.A.	N.A.	N.A.	N.A.	N.A.	N.A.	N.A.	N.A.	N.A.	N.A.
1587	gi|183231830|ref|NW_001914905.1|	EHI_038920	DNA topoisomerase III, putative	1824	42.2475	55.1636	0.273831	0.727272	1	0.138303		N.A.	N.A.	N.A.	N.A.	N.A.	N.A.	N.A.	N.A.	N.A.	N.A.
1588	gi|183231830|ref|NW_001914905.1|	EHI_038930	hypothetical protein, conserved domain containing	7095	42.7887	44.3927	-0.0570556	1	1	0		N.A.	N.A.	N.A.	N.A.	N.A.	N.A.	N.A.	N.A.	N.A.	N.A.
1589	gi|183231830|ref|NW_001914905.1|	EHI_038940	Sec7 domain protein	5033	34.1662	20.003	-0.878405	0.267165	1	0.573221		N.A.	N.A.	N.A.	N.A.	N.A.	N.A.	N.A.	N.A.	N.A.	N.A.
1590	gi|183231830|ref|NW_001914905.1|	EHI_038950	hypothetical protein	644	41.6717	73.0155	0.697228	0.319176	1	0.49597		N.A.	N.A.	N.A.	N.A.	N.A.	N.A.	N.A.	N.A.	N.A.	N.A.
1591	gi|183231830|ref|NW_001914905.1|	EHI_038960	hypothetical protein	1578	29.0248	11.589	-1.42474	0.0868804	0.909667	1.06108		N.A.	N.A.	N.A.	N.A.	N.A.	N.A.	N.A.	N.A.	N.A.	N.A.
1592	gi|183231830|ref|NW_001914905.1|	EHI_038970	hypothetical protein	723	27.2555	12.2811	-1.25161	0.149544	1	0.825232		N.A.	N.A.	N.A.	N.A.	N.A.	N.A.	N.A.	N.A.	N.A.	N.A.
1593	gi|183231830|ref|NW_001914905.1|	EHI_038980	hypothetical protein	899	35.2249	14.0796	-1.42498	0.0621634	0.859303	1.20647		N.A.	N.A.	N.A.	N.A.	N.A.	N.A.	N.A.	N.A.	N.A.	N.A.
1594	gi|183231830|ref|NW_001914905.1|	EHI_038990	Protein transport protein SEC61 gamma subunit, putative	213	48.5975	28.3822	-0.883187	0.231017	1	0.636356		N.A.	N.A.	N.A.	N.A.	N.A.	N.A.	N.A.	N.A.	N.A.	N.A.
1595	gi|183231830|ref|NW_001914905.1|	EHI_039000	CAF1 family ribonuclease, putative	912	46.8295	60.9016	0.268122	0.721957	1	0.141489		N.A.	N.A.	N.A.	N.A.	N.A.	N.A.	N.A.	N.A.	N.A.	N.A.
1596	gi|183231830|ref|NW_001914905.1|	EHI_039010	40S ribosomal protein S26, putative	435	53.7026	90.8549	0.647096	0.355996	1	0.448554		N.A.	N.A.	N.A.	N.A.	N.A.	N.A.	N.A.	N.A.	N.A.	N.A.
1597	gi|183231830|ref|NW_001914905.1|	EHI_039020	actobindin, putative	261	58.3638	115.378	0.871566	0.200761	1	0.69732		N.A.	N.A.	N.A.	N.A.	N.A.	N.A.	N.A.	N.A.	N.A.	N.A.
1598	gi|183231830|ref|NW_001914905.1|	EHI_039030	RhoGAP domain containing protein	1752	36.7041	29.4593	-0.425905	0.57968	1	0.236812		N.A.	N.A.	N.A.	N.A.	N.A.	N.A.	N.A.	N.A.	N.A.	N.A.
1599	gi|183231830|ref|NW_001914905.1|	EHI_039040	hypothetical protein	1572	44.7114	55.4139	0.198794	0.797482	1	0.0982792		N.A.	N.A.	N.A.	N.A.	N.A.	N.A.	N.A.	N.A.	N.A.	N.A.
1600	gi|183231830|ref|NW_001914905.1|	EHI_039050	hypothetical protein, conserved	1031	36.7638	44.2338	0.156069	0.837692	1	0.0769156		N.A.	N.A.	N.A.	N.A.	N.A.	N.A.	N.A.	N.A.	N.A.	N.A.
1601	gi|183231830|ref|NW_001914905.1|	EHI_039060	high mobility group (HMG) box domain containing protein	864	52.1527	77.8417	0.466572	0.500263	1	0.300801		N.A.	N.A.	N.A.	N.A.	N.A.	N.A.	N.A.	N.A.	N.A.	N.A.
1602	gi|183231830|ref|NW_001914905.1|	EHI_039070	actin, putative	1083	59.7313	82.1441	0.348735	0.620371	1	0.207349		N.A.	N.A.	N.A.	N.A.	N.A.	N.A.	N.A.	N.A.	N.A.	N.A.
1603	gi|183231830|ref|NW_001914905.1|	EHI_039080	hypothetical protein	1601	49.1058	44.1441	-0.263279	0.717105	1	0.144417		N.A.	N.A.	N.A.	N.A.	N.A.	N.A.	N.A.	N.A.	N.A.	N.A.
1604	gi|183234365|ref|NW_001915070.1|	EHI_039180	acetyltransferase, putative	615	88.8943	65.707	-0.545458	0.425436	1	0.371166		N.A.	N.A.	N.A.	N.A.	N.A.	N.A.	N.A.	N.A.	N.A.	N.A.
1605	gi|183234365|ref|NW_001915070.1|	EHI_039190	aldose reductase, putative	918	70.4951	84.602	0.152611	0.842182	1	0.0745943		N.A.	N.A.	N.A.	N.A.	N.A.	N.A.	N.A.	N.A.	N.A.	N.A.
1606	gi|183234365|ref|NW_001915070.1|	EHI_039200	hypothetical protein	1160	50.9411	46.4806	-0.241889	0.762474	1	0.117775		N.A.	N.A.	N.A.	N.A.	N.A.	N.A.	N.A.	N.A.	N.A.	N.A.
1607	gi|183234365|ref|NW_001915070.1|	EHI_039210	tRNA -methyltransferase catalytic subunit, putative	858	57.0155	97.3	0.659659	0.325421	1	0.487554		N.A.	N.A.	N.A.	N.A.	N.A.	N.A.	N.A.	N.A.	N.A.	N.A.
1608	gi|183234365|ref|NW_001915070.1|	EHI_039320	hypothetical protein	474	52.4654	53.4075	-0.0844338	0.904087	1	0.0437898		N.A.	N.A.	N.A.	N.A.	N.A.	N.A.	N.A.	N.A.	N.A.	N.A.
1609	gi|183234365|ref|NW_001915070.1|	EHI_039330	hypothetical protein, conserved	1761	73.2798	116.141	0.553323	0.405849	1	0.391636		N.A.	N.A.	N.A.	N.A.	N.A.	N.A.	N.A.	N.A.	N.A.	N.A.
1610	gi|183234365|ref|NW_001915070.1|	EHI_039340	USP6 N-terminal-like protein, putative	525	58.1764	34.4732	-0.862825	0.231956	1	0.634594		N.A.	N.A.	N.A.	N.A.	N.A.	N.A.	N.A.	N.A.	N.A.	N.A.
1611	gi|183234365|ref|NW_001915070.1|	EHI_039350	s phingosine-1-phosphate lyase 1, putative	1545	86.4859	138.321	0.566518	0.396255	1	0.402025		N.A.	N.A.	N.A.	N.A.	N.A.	N.A.	N.A.	N.A.	N.A.	N.A.
1612	gi|183234365|ref|NW_001915070.1|	EHI_039360	pumilio family RNA-binding protein	789	46.7766	70.0605	0.471471	0.527692	1	0.277619		N.A.	N.A.	N.A.	N.A.	N.A.	N.A.	N.A.	N.A.	N.A.	N.A.
1613	gi|183234365|ref|NW_001915070.1|	EHI_039470	pumilio family RNA-binding protein	342	74.1351	83.7431	0.0653997	0.933634	1	0.0298232		N.A.	N.A.	N.A.	N.A.	N.A.	N.A.	N.A.	N.A.	N.A.	N.A.
1614	gi|183234365|ref|NW_001915070.1|	EHI_039480	Rho guanine nucleotide exchange factor, putative	2508	54.9491	82.5429	0.475851	0.500356	1	0.300721		N.A.	N.A.	N.A.	N.A.	N.A.	N.A.	N.A.	N.A.	N.A.	N.A.
1615	gi|183234365|ref|NW_001915070.1|	EHI_039490	hypothetical protein	687	29.3162	14.3546	-1.13342	0.184538	1	0.733914		N.A.	N.A.	N.A.	N.A.	N.A.	N.A.	N.A.	N.A.	N.A.	N.A.
1616	gi|183235038|ref|NW_001915155.1|	EHI_039590	hypothetical protein, conserved	1514	34.7085	82.6303	1.13835	0.101067	0.919544	0.995391		69.9199	11.4682	47.8663	37.7134	0	41.3711	65.6313	45.5601	62.2204	94.8862
1617	gi|183235038|ref|NW_001915155.1|	EHI_039600	hypothetical protein	1821	31.8185	28.4987	-0.268168	0.738786	1	0.131481		57.9975	7.90564	32.1586	28.3235	0	31.4407	60.7222	32.3816	47.4767	80.8901
1618	gi|183235038|ref|NW_001915155.1|	EHI_039610	cysteine proteinase, putative	948	76.9456	42.0086	-0.981267	0.152415	1	0.816972		1.06174	1.17114	0.649225	2.1784	2.06273	18.8741	32.6723	7.19599	7.30019	7.51063
1619	gi|183236413|ref|NW_001915556.1|	EHI_039710	hypothetical protein	556	27.9031	6.96554	-2.092	0.0223515	0.787449	1.65069		N.A.	N.A.	N.A.	N.A.	N.A.	N.A.	N.A.	N.A.	N.A.	N.A.
1620	gi|183235140|ref|NW_001915169.1|	EHI_039820	hypothetical protein	1473	32.7942	14.7108	-1.25948	0.114971	0.919544	0.939411		N.A.	N.A.	N.A.	N.A.	N.A.	N.A.	N.A.	N.A.	N.A.	N.A.
1621	gi|183235140|ref|NW_001915169.1|	EHI_039830	UDP-N-acetylglucosamine pyrophosphorylase, putative	1206	37.13	32.3011	-0.310192	0.682921	1	0.165629		N.A.	N.A.	N.A.	N.A.	N.A.	N.A.	N.A.	N.A.	N.A.	N.A.
1622	gi|183235140|ref|NW_001915169.1|	EHI_039840	hydrolase, alpha/beta fold family domain containing protein	831	34.5703	33.1006	-0.172349	0.857714	1	0.0666577		N.A.	N.A.	N.A.	N.A.	N.A.	N.A.	N.A.	N.A.	N.A.	N.A.
1623	gi|183235140|ref|NW_001915169.1|	EHI_039850	Rho guanine nucleotide exchange factor, putative	1896	48.6639	56.5562	0.106268	0.935423	1	0.0289918		N.A.	N.A.	N.A.	N.A.	N.A.	N.A.	N.A.	N.A.	N.A.	N.A.
1624	gi|183235140|ref|NW_001915169.1|	EHI_039860	hypothetical protein	1263	32.176	36.3329	0.0647448	0.952361	1	0.0211983		N.A.	N.A.	N.A.	N.A.	N.A.	N.A.	N.A.	N.A.	N.A.	N.A.
1625	gi|183236443|ref|NW_001915568.1|	EHI_039960	hypothetical protein	327	48.2254	33.6819	-0.626173	0.385244	1	0.414265		N.A.	N.A.	N.A.	N.A.	N.A.	N.A.	N.A.	N.A.	N.A.	N.A.
1626	gi|183236277|ref|NW_001915487.1|	EHI_040060	cylicin-2, putative	885	31.4502	36.0974	0.0881914	0.952361	1	0.0211983		N.A.	N.A.	N.A.	N.A.	N.A.	N.A.	N.A.	N.A.	N.A.	N.A.
1627	gi|183232576|ref|NW_001914939.1|	EHI_040260	HEAT repeat domain containing protein	3225	89.3087	94.9868	-0.0213558	0.980815	1	0.00841272		N.A.	N.A.	N.A.	N.A.	N.A.	N.A.	N.A.	N.A.	N.A.	N.A.
1628	gi|183232576|ref|NW_001914939.1|	EHI_040270	TBC domain containing protein	1017	110.779	113.909	-0.070043	0.936669	1	0.0284139		N.A.	N.A.	N.A.	N.A.	N.A.	N.A.	N.A.	N.A.	N.A.	N.A.
1629	gi|183232576|ref|NW_001914939.1|	EHI_040280	eukaryotic translation initiation factor 4E, putative	618	87.6356	93.9705	-0.00960753	1	1	0		N.A.	N.A.	N.A.	N.A.	N.A.	N.A.	N.A.	N.A.	N.A.	N.A.
1630	gi|183232576|ref|NW_001914939.1|	EHI_040290	hypothetical protein	679	105.058	98.2714	-0.206397	0.776612	1	0.109796		N.A.	N.A.	N.A.	N.A.	N.A.	N.A.	N.A.	N.A.	N.A.	N.A.
1631	gi|183232576|ref|NW_001914939.1|	EHI_040300	WD domain containing protein	1281	94.2738	140.428	0.46409	0.486787	1	0.312661		N.A.	N.A.	N.A.	N.A.	N.A.	N.A.	N.A.	N.A.	N.A.	N.A.
1632	gi|183232576|ref|NW_001914939.1|	EHI_040310	Rab family GTPase	655	96.3815	130.369	0.325094	0.63268	1	0.198816		N.A.	N.A.	N.A.	N.A.	N.A.	N.A.	N.A.	N.A.	N.A.	N.A.
1633	gi|183232576|ref|NW_001914939.1|	EHI_040320	3' exoribonuclease family protein	717	109.221	159.699	0.43737	0.510274	1	0.292197		N.A.	N.A.	N.A.	N.A.	N.A.	N.A.	N.A.	N.A.	N.A.	N.A.
1634	gi|183232576|ref|NW_001914939.1|	EHI_040330	GTP-binding protein, Ras family	543	103.129	136.558	0.294438	0.664358	1	0.177598		N.A.	N.A.	N.A.	N.A.	N.A.	N.A.	N.A.	N.A.	N.A.	N.A.
1635	gi|183232576|ref|NW_001914939.1|	EHI_040340	hypothetical protein	618	80.7703	116.653	0.419473	0.539086	1	0.268342		N.A.	N.A.	N.A.	N.A.	N.A.	N.A.	N.A.	N.A.	N.A.	N.A.
1636	gi|183232576|ref|NW_001914939.1|	EHI_040350	hypothetical protein	10044	56.9192	20.0148	-1.61188	0.0292394	0.791906	1.53403		N.A.	N.A.	N.A.	N.A.	N.A.	N.A.	N.A.	N.A.	N.A.	N.A.
1637	gi|183232576|ref|NW_001914939.1|	EHI_040360	ruvB-like DNA helicase, putative	1320	110.832	120.923	0.015386	1	1	0		N.A.	N.A.	N.A.	N.A.	N.A.	N.A.	N.A.	N.A.	N.A.	N.A.
1638	gi|183232576|ref|NW_001914939.1|	EHI_040370	hypothetical protein	366	93.2263	59.8244	-0.749047	0.276381	1	0.558492		N.A.	N.A.	N.A.	N.A.	N.A.	N.A.	N.A.	N.A.	N.A.	N.A.
1639	gi|183232576|ref|NW_001914939.1|	EHI_040380	hypothetical protein, conserved	3021	58.1986	20.9743	-1.57675	0.0335042	0.800664	1.4749		N.A.	N.A.	N.A.	N.A.	N.A.	N.A.	N.A.	N.A.	N.A.	N.A.
1640	gi|183232576|ref|NW_001914939.1|	EHI_040390	hypothetical protein	342	33.9288	16.1299	-1.17662	0.128585	0.984363	0.890809		N.A.	N.A.	N.A.	N.A.	N.A.	N.A.	N.A.	N.A.	N.A.	N.A.
1641	gi|183232576|ref|NW_001914939.1|	EHI_040400	prolyl-tRNA synthetase, putative	1611	95.492	153.199	0.571053	0.387289	1	0.411964		N.A.	N.A.	N.A.	N.A.	N.A.	N.A.	N.A.	N.A.	N.A.	N.A.
1642	gi|183232576|ref|NW_001914939.1|	EHI_040410	hypothetical protein, conserved	3942	69.5699	65.9636	-0.18676	0.796908	1	0.098592		N.A.	N.A.	N.A.	N.A.	N.A.	N.A.	N.A.	N.A.	N.A.	N.A.
1643	gi|183232576|ref|NW_001914939.1|	EHI_040420	hypothetical protein, conserved domain containing	1530	113.11	145.147	0.249236	0.714018	1	0.146291		N.A.	N.A.	N.A.	N.A.	N.A.	N.A.	N.A.	N.A.	N.A.	N.A.
1644	gi|183232576|ref|NW_001914939.1|	EHI_040430	hypothetical protein	1545	61.0927	62.9731	-0.0664414	0.972258	1	0.0122185		N.A.	N.A.	N.A.	N.A.	N.A.	N.A.	N.A.	N.A.	N.A.	N.A.
1645	gi|183232576|ref|NW_001914939.1|	EHI_040440	hypothetical protein	2802	52.4947	81.7032	0.526899	0.453702	1	0.34323		N.A.	N.A.	N.A.	N.A.	N.A.	N.A.	N.A.	N.A.	N.A.	N.A.
1646	gi|183232576|ref|NW_001914939.1|	EHI_040450	Rab family GTPase	680	60.2884	76.6234	0.235161	0.750902	1	0.124417		N.A.	N.A.	N.A.	N.A.	N.A.	N.A.	N.A.	N.A.	N.A.	N.A.
1647	gi|183232576|ref|NW_001914939.1|	EHI_040460	cysteine protease inhibitor 2 (EhICP2)	372	69.0496	93.3931	0.324865	0.644056	1	0.191076		N.A.	N.A.	N.A.	N.A.	N.A.	N.A.	N.A.	N.A.	N.A.	N.A.
1648	gi|183232576|ref|NW_001914939.1|	EHI_040470	hypothetical protein, conserved domain containing	1938	30.6493	13.3842	-1.29736	0.114952	0.919544	0.939482		N.A.	N.A.	N.A.	N.A.	N.A.	N.A.	N.A.	N.A.	N.A.	N.A.
1649	gi|183232576|ref|NW_001914939.1|	EHI_040480	mRNA cap guanine-N7 methyltransferase, putative	627	18.5066	10.6361	-0.901224	0.326564	1	0.486032		N.A.	N.A.	N.A.	N.A.	N.A.	N.A.	N.A.	N.A.	N.A.	N.A.
1650	gi|183233511|ref|NW_001914997.1|	EHI_040580	hypothetical protein	612	66.0683	109.647	0.619611	0.359449	1	0.444363		N.A.	N.A.	N.A.	N.A.	N.A.	N.A.	N.A.	N.A.	N.A.	N.A.
1651	gi|183233511|ref|NW_001914997.1|	EHI_040590	hypothetical protein	720	70.7478	111.2	0.541321	0.431225	1	0.365296		N.A.	N.A.	N.A.	N.A.	N.A.	N.A.	N.A.	N.A.	N.A.	N.A.
1652	gi|183233511|ref|NW_001914997.1|	EHI_040600	Acid sphingomyelinase-like phosphodiesterase, putative	1266	62.6854	66.1217	-0.0332508	1	1	0		N.A.	N.A.	N.A.	N.A.	N.A.	N.A.	N.A.	N.A.	N.A.	N.A.
1653	gi|183233511|ref|NW_001914997.1|	EHI_040610	hypothetical protein	642	33.282	29.0147	-0.307033	0.701148	1	0.15419		N.A.	N.A.	N.A.	N.A.	N.A.	N.A.	N.A.	N.A.	N.A.	N.A.
1654	gi|183233511|ref|NW_001914997.1|	EHI_040620	hypothetical protein	786	60.5149	48.3835	-0.432084	0.558779	1	0.25276		N.A.	N.A.	N.A.	N.A.	N.A.	N.A.	N.A.	N.A.	N.A.	N.A.
1655	gi|183233511|ref|NW_001914997.1|	EHI_040630	hypothetical protein	2793	36.9699	27.0358	-0.559567	0.48594	1	0.313418		N.A.	N.A.	N.A.	N.A.	N.A.	N.A.	N.A.	N.A.	N.A.	N.A.
1656	gi|183233511|ref|NW_001914997.1|	EHI_040640	hypothetical protein	342	47.0818	12.2632	-2.03964	0.0108265	0.787449	1.96551		N.A.	N.A.	N.A.	N.A.	N.A.	N.A.	N.A.	N.A.	N.A.	N.A.
1657	gi|183233511|ref|NW_001914997.1|	EHI_040650	hypothetical protein	3678	49.1716	59.4957	0.164269	0.843443	1	0.0739443		N.A.	N.A.	N.A.	N.A.	N.A.	N.A.	N.A.	N.A.	N.A.	N.A.
1658	gi|183233511|ref|NW_001914997.1|	EHI_040660	60S ribosomal protein L11, putative	525	68.3999	105.291	0.511249	0.454486	1	0.342479		N.A.	N.A.	N.A.	N.A.	N.A.	N.A.	N.A.	N.A.	N.A.	N.A.
1659	gi|183233511|ref|NW_001914997.1|	EHI_040670	hypothetical protein	944	50.5488	58.4569	0.0991582	0.937586	1	0.0279888		N.A.	N.A.	N.A.	N.A.	N.A.	N.A.	N.A.	N.A.	N.A.	N.A.
1660	gi|183233511|ref|NW_001914997.1|	EHI_040680	hypothetical protein	1740	56.1997	63.0273	0.0549894	0.942407	1	0.0257617		N.A.	N.A.	N.A.	N.A.	N.A.	N.A.	N.A.	N.A.	N.A.	N.A.
1661	gi|183233511|ref|NW_001914997.1|	EHI_040690	phosphatidylinositol 3-kinase, putative	3348	48.6973	46.1464	-0.187442	0.78994	1	0.102406		N.A.	N.A.	N.A.	N.A.	N.A.	N.A.	N.A.	N.A.	N.A.	N.A.
1662	gi|183233511|ref|NW_001914997.1|	EHI_040700	coatomer protein gamma subunit, putative	2535	47.3062	74.3976	0.541769	0.430602	1	0.365924		N.A.	N.A.	N.A.	N.A.	N.A.	N.A.	N.A.	N.A.	N.A.	N.A.
1663	gi|183235744|ref|NW_001915293.1|	EHI_040800	60S ribosomal protein L15, putative	618	88.256	109.714	0.203409	0.770354	1	0.11331		N.A.	N.A.	N.A.	N.A.	N.A.	N.A.	N.A.	N.A.	N.A.	N.A.
1664	gi|183235744|ref|NW_001915293.1|	EHI_040810	hypothetical protein	945	79.1102	109.973	0.364414	0.5866	1	0.231658		N.A.	N.A.	N.A.	N.A.	N.A.	N.A.	N.A.	N.A.	N.A.	N.A.
1665	gi|183235744|ref|NW_001915293.1|	EHI_040820	hypothetical protein	291	92.3098	38.5629	-1.36661	0.0481492	0.842972	1.31741		N.A.	N.A.	N.A.	N.A.	N.A.	N.A.	N.A.	N.A.	N.A.	N.A.
1666	gi|183235744|ref|NW_001915293.1|	EHI_040830	40S ribosomal protein S23, putative	426	104.395	112.598	-0.00117989	1	1	0		N.A.	N.A.	N.A.	N.A.	N.A.	N.A.	N.A.	N.A.	N.A.	N.A.
1667	gi|183235744|ref|NW_001915293.1|	EHI_040840	dephospho-CoA kinase, putative	621	105.651	109.792	-0.054775	0.950597	1	0.0220036		N.A.	N.A.	N.A.	N.A.	N.A.	N.A.	N.A.	N.A.	N.A.	N.A.
1668	gi|183235744|ref|NW_001915293.1|	EHI_040850	protein kinase domain containing protein	4038	73.0428	85.8464	0.122511	0.868469	1	0.0612455		N.A.	N.A.	N.A.	N.A.	N.A.	N.A.	N.A.	N.A.	N.A.	N.A.
1669	gi|183235199|ref|NW_001915180.1|	EHI_041050	UDP-galactose transporter-related protein 1, putative	1072	52.381	27.1219	-1.05632	0.152452	1	0.816868		N.A.	N.A.	N.A.	N.A.	N.A.	N.A.	N.A.	N.A.	N.A.	N.A.
1670	gi|183235199|ref|NW_001915180.1|	EHI_041060	hypothetical protein	1878	51.0901	23.7809	-1.20909	0.105393	0.919544	0.977188		N.A.	N.A.	N.A.	N.A.	N.A.	N.A.	N.A.	N.A.	N.A.	N.A.
1671	gi|183235199|ref|NW_001915180.1|	EHI_041070	hypothetical protein	1359	70.6013	83.2829	0.127806	0.863686	1	0.0636443		N.A.	N.A.	N.A.	N.A.	N.A.	N.A.	N.A.	N.A.	N.A.	N.A.
1672	gi|183237159|ref|NW_001915997.1|	EHI_041170	hypothetical protein	524	59.6044	14.9261	-2.09831	0.00543492	0.734021	2.26481		N.A.	N.A.	N.A.	N.A.	N.A.	N.A.	N.A.	N.A.	N.A.	N.A.
1673	gi|183237271|ref|NW_001916081.1|	EHI_041270	surface antigen ariel1, putative	469	53.5697	105.013	0.859321	0.211049	1	0.675616		18.0818	0.141454	6.44311	19.4341	11.3448	15.3079	15.1841	0	0.159463	0
1674	gi|183235253|ref|NW_001915189.1|	EHI_041470	leucine rich repeat protein, BspA family	1347	32.1238	14.9228	-1.20934	0.129361	0.984363	0.888197		N.A.	N.A.	N.A.	N.A.	N.A.	N.A.	N.A.	N.A.	N.A.	N.A.
1675	gi|183235253|ref|NW_001915189.1|	EHI_041480	hypothetical protein	1209	82.4262	76.0677	-0.225773	0.740252	1	0.130621		N.A.	N.A.	N.A.	N.A.	N.A.	N.A.	N.A.	N.A.	N.A.	N.A.
1676	gi|183235875|ref|NW_001915331.1|	EHI_041580	hypothetical protein, conserved	1165	64.8949	93.8109	0.420665	0.537264	1	0.269813		N.A.	N.A.	N.A.	N.A.	N.A.	N.A.	N.A.	N.A.	N.A.	N.A.
1677	gi|183236799|ref|NW_001915763.1|	EHI_041680	mucin-like protein 1 precursor, putative	1061	47.2631	26.8867	-0.920849	0.219819	1	0.657934		N.A.	N.A.	N.A.	N.A.	N.A.	N.A.	N.A.	N.A.	N.A.	N.A.
1678	gi|183236600|ref|NW_001915646.1|	EHI_041780	hypothetical protein	1602	51.915	64.8127	0.209362	0.795596	1	0.0993074		N.A.	N.A.	N.A.	N.A.	N.A.	N.A.	N.A.	N.A.	N.A.	N.A.
1679	gi|183233142|ref|NW_001914974.1|	EHI_041880	hypothetical protein	386	53.8321	93.9702	0.692197	0.318532	1	0.496847		N.A.	N.A.	N.A.	N.A.	N.A.	N.A.	N.A.	N.A.	N.A.	N.A.
1680	gi|183233142|ref|NW_001914974.1|	EHI_041890	hypothetical protein	519	36.0481	16.8899	-1.19783	0.127853	0.984363	0.893288		N.A.	N.A.	N.A.	N.A.	N.A.	N.A.	N.A.	N.A.	N.A.	N.A.
1681	gi|183233142|ref|NW_001914974.1|	EHI_041900	phosphatidylinositol-3,4,5-trisphosphate 3-phosphatase, putative	1203	41.2593	50.6768	0.185788	0.819284	1	0.0865655		N.A.	N.A.	N.A.	N.A.	N.A.	N.A.	N.A.	N.A.	N.A.	N.A.
1682	gi|183233142|ref|NW_001914974.1|	EHI_041910	hypothetical protein	411	53.356	80.9457	0.490055	0.4707	1	0.327256		N.A.	N.A.	N.A.	N.A.	N.A.	N.A.	N.A.	N.A.	N.A.	N.A.
1683	gi|183233142|ref|NW_001914974.1|	EHI_041920	protein kinase domain containing protein	1770	42.9443	46.7281	0.011481	1	1	0		N.A.	N.A.	N.A.	N.A.	N.A.	N.A.	N.A.	N.A.	N.A.	N.A.
1684	gi|183233142|ref|NW_001914974.1|	EHI_041930	hypothetical protein, conserved	506	40.0049	34.4609	-0.32443	0.660348	1	0.180227		N.A.	N.A.	N.A.	N.A.	N.A.	N.A.	N.A.	N.A.	N.A.	N.A.
1685	gi|183233142|ref|NW_001914974.1|	EHI_041940	hypothetical protein	912	42.4576	39.441	-0.215979	0.800007	1	0.0969062		N.A.	N.A.	N.A.	N.A.	N.A.	N.A.	N.A.	N.A.	N.A.	N.A.
1686	gi|183233142|ref|NW_001914974.1|	EHI_041950	vacuolar protein sorting 35, putative	2241	48.2661	72.3726	0.47312	0.493527	1	0.306689		N.A.	N.A.	N.A.	N.A.	N.A.	N.A.	N.A.	N.A.	N.A.	N.A.
1687	gi|183233142|ref|NW_001914974.1|	EHI_041960	haloacid dehalogenase-like hydrolase	981	51.1434	97.5408	0.819679	0.227143	1	0.6437		N.A.	N.A.	N.A.	N.A.	N.A.	N.A.	N.A.	N.A.	N.A.	N.A.
1688	gi|183233142|ref|NW_001914974.1|	EHI_041980	hypothetical protein, conserved	2262	55.1511	85.047	0.513618	0.449798	1	0.346983		N.A.	N.A.	N.A.	N.A.	N.A.	N.A.	N.A.	N.A.	N.A.	N.A.
1689	gi|183233142|ref|NW_001914974.1|	EHI_042090	hypothetical protein, conserved	1149	63.1737	85.9262	0.332896	0.63811	1	0.195104		N.A.	N.A.	N.A.	N.A.	N.A.	N.A.	N.A.	N.A.	N.A.	N.A.
1690	gi|183233142|ref|NW_001914974.1|	EHI_042100	hypothetical protein	750	32.6469	53.4767	0.599846	0.40571	1	0.391784		N.A.	N.A.	N.A.	N.A.	N.A.	N.A.	N.A.	N.A.	N.A.	N.A.
1691	gi|183233142|ref|NW_001914974.1|	EHI_042110	hypothetical protein	1143	33.2285	20.115	-0.830392	0.293402	1	0.532538		N.A.	N.A.	N.A.	N.A.	N.A.	N.A.	N.A.	N.A.	N.A.	N.A.
1692	gi|183233142|ref|NW_001914974.1|	EHI_042120	inositol 1,3,4-trisphosphate 5/6-kinase	864	38.7521	40.7138	-0.0389456	1	1	0		N.A.	N.A.	N.A.	N.A.	N.A.	N.A.	N.A.	N.A.	N.A.	N.A.
1693	gi|183233142|ref|NW_001914974.1|	EHI_042130	hypothetical protein	2448	34.7047	41.1486	0.134956	0.870872	1	0.0600457		N.A.	N.A.	N.A.	N.A.	N.A.	N.A.	N.A.	N.A.	N.A.	N.A.
1694	gi|183233142|ref|NW_001914974.1|	EHI_042140	aldehyde dehydrogenase 1, putative	1590	52.0979	88.8514	0.658639	0.330114	1	0.481336		N.A.	N.A.	N.A.	N.A.	N.A.	N.A.	N.A.	N.A.	N.A.	N.A.
1695	gi|183233142|ref|NW_001914974.1|	EHI_042150	PH-protein kinase domain containing protein	1302	30.2503	41.4548	0.343067	0.644583	1	0.190721		N.A.	N.A.	N.A.	N.A.	N.A.	N.A.	N.A.	N.A.	N.A.	N.A.
1696	gi|183233142|ref|NW_001914974.1|	EHI_042160	tRNA intron endonuclease, putative	492	20.0002	8.5628	-1.32111	0.134782	0.984363	0.870368		N.A.	N.A.	N.A.	N.A.	N.A.	N.A.	N.A.	N.A.	N.A.	N.A.
1697	gi|183233142|ref|NW_001914974.1|	EHI_042170	aminoacyl-histidine dipeptidase, putative	1551	100.373	168.334	0.635037	0.329574	1	0.482046		N.A.	N.A.	N.A.	N.A.	N.A.	N.A.	N.A.	N.A.	N.A.	N.A.
1698	gi|183233142|ref|NW_001914974.1|	EHI_042180	hypothetical protein	570	44.7052	39.3747	-0.292612	0.728329	1	0.137673		N.A.	N.A.	N.A.	N.A.	N.A.	N.A.	N.A.	N.A.	N.A.	N.A.
1699	gi|183233142|ref|NW_001914974.1|	EHI_042190	hypothetical protein	533	26.6136	10.5979	-1.42764	0.085111	0.90262	1.07001		N.A.	N.A.	N.A.	N.A.	N.A.	N.A.	N.A.	N.A.	N.A.	N.A.
1700	gi|183233142|ref|NW_001914974.1|	EHI_042200	hypothetical protein	321	47.3751	44.9639	-0.18517	0.819284	1	0.0865655		N.A.	N.A.	N.A.	N.A.	N.A.	N.A.	N.A.	N.A.	N.A.	N.A.
1701	gi|183233142|ref|NW_001914974.1|	EHI_042210	hypothetical protein	5160	43.5488	59.4363	0.33757	0.646502	1	0.18943		N.A.	N.A.	N.A.	N.A.	N.A.	N.A.	N.A.	N.A.	N.A.	N.A.
1702	gi|183233142|ref|NW_001914974.1|	EHI_042220	hypothetical protein	672	44.005	59.8244	0.331945	0.652311	1	0.185545		N.A.	N.A.	N.A.	N.A.	N.A.	N.A.	N.A.	N.A.	N.A.	N.A.
1703	gi|183233142|ref|NW_001914974.1|	EHI_042230	leucine rich repeat / protein phosphatase 2C domain containing protein	2549	33.2092	25.6067	-0.483291	0.587475	1	0.23101		N.A.	N.A.	N.A.	N.A.	N.A.	N.A.	N.A.	N.A.	N.A.	N.A.
1704	gi|183233142|ref|NW_001914974.1|	EHI_042240	ribonuclease, putative	567	39.9833	29.654	-0.539515	0.487602	1	0.311934		N.A.	N.A.	N.A.	N.A.	N.A.	N.A.	N.A.	N.A.	N.A.	N.A.
1705	gi|183233142|ref|NW_001914974.1|	EHI_042250	Rab family GTPase	603	36.2399	58.6495	0.58264	0.443326	1	0.353277		N.A.	N.A.	N.A.	N.A.	N.A.	N.A.	N.A.	N.A.	N.A.	N.A.
1706	gi|183233142|ref|NW_001914974.1|	EHI_042260	NADP-dependent alcohol dehydrogenase, putative	1032	48.4921	88.3453	0.753638	0.267687	1	0.572373		N.A.	N.A.	N.A.	N.A.	N.A.	N.A.	N.A.	N.A.	N.A.	N.A.
1707	gi|183235852|ref|NW_001915326.1|	EHI_042370	galactose-specific adhesin 170kD subunit, putative	3876	67.952	63.5092	-0.207467	0.767465	1	0.114941		N.A.	N.A.	N.A.	N.A.	N.A.	N.A.	N.A.	N.A.	N.A.	N.A.
1708	gi|183236367|ref|NW_001915533.1|	EHI_042470	leucine rich repeat protein, BspA family	589	20.6552	2.50182	-3.09118	0.00354421	0.654552	2.45048		N.A.	N.A.	N.A.	N.A.	N.A.	N.A.	N.A.	N.A.	N.A.	N.A.
1709	gi|183237533|ref|NW_001916261.1|	EHI_042570	hypothetical protein	456	20.1218	4.80584	-2.14637	0.0364348	0.806773	1.43848		N.A.	N.A.	N.A.	N.A.	N.A.	N.A.	N.A.	N.A.	N.A.	N.A.
1710	gi|183237533|ref|NW_001916261.1|	EHI_042580	dolychil-diphosphooligosaccharide-- protein glycosyltransferase subunit, putative	482	41.4135	28.4947	-0.647348	0.378006	1	0.422502		N.A.	N.A.	N.A.	N.A.	N.A.	N.A.	N.A.	N.A.	N.A.	N.A.
1711	gi|183235683|ref|NW_001915276.1|	EHI_042680	Ras family protein	486	66.4736	108.298	0.592965	0.382021	1	0.417913		N.A.	N.A.	N.A.	N.A.	N.A.	N.A.	N.A.	N.A.	N.A.	N.A.
1712	gi|183235683|ref|NW_001915276.1|	EHI_042690	high mobility group (HMG) box domain containing protein	624	58.531	67.4841	0.0948478	0.918114	1	0.0371034		N.A.	N.A.	N.A.	N.A.	N.A.	N.A.	N.A.	N.A.	N.A.	N.A.
1713	gi|183235683|ref|NW_001915276.1|	EHI_042700	SWIRM domain protein	1285	71.1267	50.648	-0.598942	0.396515	1	0.40174		N.A.	N.A.	N.A.	N.A.	N.A.	N.A.	N.A.	N.A.	N.A.	N.A.
1714	gi|183235683|ref|NW_001915276.1|	EHI_042710	hypothetical protein	1030	92.9541	57.4461	-0.80323	0.230306	1	0.637694		N.A.	N.A.	N.A.	N.A.	N.A.	N.A.	N.A.	N.A.	N.A.	N.A.
1715	gi|183235683|ref|NW_001915276.1|	EHI_042720	60S ribosomal protein L35, putative	339	160.514	227.093	0.390014	0.545496	1	0.263209		N.A.	N.A.	N.A.	N.A.	N.A.	N.A.	N.A.	N.A.	N.A.	N.A.
1716	gi|183235683|ref|NW_001915276.1|	EHI_042730	hypothetical protein	1077	43.3097	14.8925	-1.6419	0.0324889	0.798644	1.48826		N.A.	N.A.	N.A.	N.A.	N.A.	N.A.	N.A.	N.A.	N.A.	N.A.
1717	gi|183235683|ref|NW_001915276.1|	EHI_042740	hypothetical protein, conserved	852	47.6675	46.5202	-0.145074	0.859107	1	0.0659529		N.A.	N.A.	N.A.	N.A.	N.A.	N.A.	N.A.	N.A.	N.A.	N.A.
1718	gi|183233645|ref|NW_001915007.1|	EHI_042840	hypothetical protein	690	26.6699	3.66886	-2.92846	0.00184402	0.428128	2.73423		N.A.	N.A.	N.A.	N.A.	N.A.	N.A.	N.A.	N.A.	N.A.	N.A.
1719	gi|183233645|ref|NW_001915007.1|	EHI_042860	heat shock protein, putative	2601	11.5068	12.4276	0.000736655	1	1	0		N.A.	N.A.	N.A.	N.A.	N.A.	N.A.	N.A.	N.A.	N.A.	N.A.
1720	gi|183233645|ref|NW_001915007.1|	EHI_042870	cell surface protease gp63, putative	2039	53.2107	65.7835	0.195288	0.798719	1	0.0976062		N.A.	N.A.	N.A.	N.A.	N.A.	N.A.	N.A.	N.A.	N.A.	N.A.
1721	gi|183233645|ref|NW_001915007.1|	EHI_042880	DNA topoisomerase III, putative	2523	42.9118	50.6255	0.127837	0.893093	1	0.0491034		N.A.	N.A.	N.A.	N.A.	N.A.	N.A.	N.A.	N.A.	N.A.	N.A.
1722	gi|183233645|ref|NW_001915007.1|	EHI_042890	leucine rich repeat protein	1974	45.5887	51.6226	0.0688387	0.930613	1	0.0312311		N.A.	N.A.	N.A.	N.A.	N.A.	N.A.	N.A.	N.A.	N.A.	N.A.
1723	gi|183233645|ref|NW_001915007.1|	EHI_042900	thioredoxin, putative	435	54.0551	97.3259	0.7368	0.274399	1	0.561618		N.A.	N.A.	N.A.	N.A.	N.A.	N.A.	N.A.	N.A.	N.A.	N.A.
1724	gi|183233645|ref|NW_001915007.1|	EHI_042910	hypothetical protein, conserved	878	45.6446	66.6811	0.435533	0.53606	1	0.270787		N.A.	N.A.	N.A.	N.A.	N.A.	N.A.	N.A.	N.A.	N.A.	N.A.
1725	gi|183233645|ref|NW_001915007.1|	EHI_042920	60S acidic riboomal protein P1, putative	321	105.021	100.875	-0.168228	0.812033	1	0.0904262		N.A.	N.A.	N.A.	N.A.	N.A.	N.A.	N.A.	N.A.	N.A.	N.A.
1726	gi|183233645|ref|NW_001915007.1|	EHI_042930	60S acidic ribosomal protein P1, putative	336	113.949	109.135	-0.172399	0.809901	1	0.0915682		N.A.	N.A.	N.A.	N.A.	N.A.	N.A.	N.A.	N.A.	N.A.	N.A.
1727	gi|183233645|ref|NW_001915007.1|	EHI_042940	hypothetical protein	997	42.6576	31.1707	-0.560988	0.468199	1	0.32957		N.A.	N.A.	N.A.	N.A.	N.A.	N.A.	N.A.	N.A.	N.A.	N.A.
1728	gi|183233645|ref|NW_001915007.1|	EHI_042950	hypothetical protein	1365	29.9963	12.4285	-1.37223	0.100752	0.919544	0.996746		N.A.	N.A.	N.A.	N.A.	N.A.	N.A.	N.A.	N.A.	N.A.	N.A.
1729	gi|183233645|ref|NW_001915007.1|	EHI_042960	CXXC-rich protein	1775	39.8859	26.8106	-0.680765	0.39281	1	0.405817		N.A.	N.A.	N.A.	N.A.	N.A.	N.A.	N.A.	N.A.	N.A.	N.A.
1730	gi|183233645|ref|NW_001915007.1|	EHI_042970	hypothetical protein	483	51.0644	55.3459	0.00583317	1	1	0		N.A.	N.A.	N.A.	N.A.	N.A.	N.A.	N.A.	N.A.	N.A.	N.A.
1731	gi|183233645|ref|NW_001915007.1|	EHI_042980	Initiation factor eIF-2B delta subunit, putative	1815	76.9999	62.2757	-0.415746	0.553295	1	0.257044		N.A.	N.A.	N.A.	N.A.	N.A.	N.A.	N.A.	N.A.	N.A.	N.A.
1732	gi|183233645|ref|NW_001915007.1|	EHI_042990	Sec24 protein, putative	1857	69.464	50.8057	-0.560399	0.430602	1	0.365924		N.A.	N.A.	N.A.	N.A.	N.A.	N.A.	N.A.	N.A.	N.A.	N.A.
1733	gi|183233645|ref|NW_001915007.1|	EHI_043000	heat shock protein 70, putative	1572	86.8865	82.9346	-0.177208	0.815496	1	0.0885783		N.A.	N.A.	N.A.	N.A.	N.A.	N.A.	N.A.	N.A.	N.A.	N.A.
1734	gi|183233645|ref|NW_001915007.1|	EHI_043010	V-type ATPase, A subunit, putative	1824	120.899	134.988	0.0486692	0.957999	1	0.0186351		N.A.	N.A.	N.A.	N.A.	N.A.	N.A.	N.A.	N.A.	N.A.	N.A.
1735	gi|183233645|ref|NW_001915007.1|	EHI_043020	protein kinase domain containing protein	1449	90.8223	54.7331	-0.839436	0.227143	1	0.6437		N.A.	N.A.	N.A.	N.A.	N.A.	N.A.	N.A.	N.A.	N.A.	N.A.
1736	gi|183233645|ref|NW_001915007.1|	EHI_043030	hypothetical protein	1413	81.3247	68.2008	-0.363605	0.619351	1	0.208063		N.A.	N.A.	N.A.	N.A.	N.A.	N.A.	N.A.	N.A.	N.A.	N.A.
1737	gi|183236465|ref|NW_001915580.1|	EHI_043130	hypothetical protein	679	60.7536	29.4369	-1.15216	0.106138	0.919544	0.974128		N.A.	N.A.	N.A.	N.A.	N.A.	N.A.	N.A.	N.A.	N.A.	N.A.
1738	gi|183236465|ref|NW_001915580.1|	EHI_043140	protein kinase, putative	1586	60.2385	58.2124	-0.159336	0.828332	1	0.0817954		N.A.	N.A.	N.A.	N.A.	N.A.	N.A.	N.A.	N.A.	N.A.	N.A.
1739	gi|183237528|ref|NW_001916260.1|	EHI_043240	glycogen phosphorylase, putative	579	43.8779	63.593	0.424056	0.575847	1	0.239693		N.A.	N.A.	N.A.	N.A.	N.A.	N.A.	N.A.	N.A.	N.A.	N.A.
1740	gi|183236994|ref|NW_001915884.1|	EHI_043340	hypothetical protein	327	62.2944	94.6329	0.492125	0.480031	1	0.318731		N.A.	N.A.	N.A.	N.A.	N.A.	N.A.	N.A.	N.A.	N.A.	N.A.
1741	gi|183237323|ref|NW_001916113.1|	EHI_043540	hypothetical protein	456	31.7241	7.33305	-2.20356	0.0114201	0.787449	1.94233		N.A.	N.A.	N.A.	N.A.	N.A.	N.A.	N.A.	N.A.	N.A.	N.A.
1742	gi|183237604|ref|NW_001916318.1|	EHI_043640	actin, putative	999	26.71	33.0561	0.196403	0.841552	1	0.0749191		N.A.	N.A.	N.A.	N.A.	N.A.	N.A.	N.A.	N.A.	N.A.	N.A.
1743	gi|183233996|ref|NW_001915035.1|	EHI_043740	ubiquitin carboxyl-terminal hydrolase family protein	3247	21.7725	6.435	-1.84794	0.0410077	0.812837	1.38713		N.A.	N.A.	N.A.	N.A.	N.A.	N.A.	N.A.	N.A.	N.A.	N.A.
1744	gi|183233996|ref|NW_001915035.1|	EHI_043950	hypothetical protein	663	25.443	6.35429	-2.08941	0.0231081	0.787449	1.63624		N.A.	N.A.	N.A.	N.A.	N.A.	N.A.	N.A.	N.A.	N.A.	N.A.
1745	gi|183233996|ref|NW_001915035.1|	EHI_044160	hypothetical protein	1663	18.1201	6.60024	-1.54876	0.0907332	0.914371	1.04223		N.A.	N.A.	N.A.	N.A.	N.A.	N.A.	N.A.	N.A.	N.A.	N.A.
1746	gi|183233996|ref|NW_001915035.1|	EHI_044170	leucine rich repeat and phosphatase domain containing protein	1458	15.0056	6.28435	-1.348	0.167475	1	0.776051		N.A.	N.A.	N.A.	N.A.	N.A.	N.A.	N.A.	N.A.	N.A.	N.A.
1747	gi|183233996|ref|NW_001915035.1|	EHI_044180	hypothetical protein, conserved	567	34.0782	23.7565	-0.628059	0.447542	1	0.349166		N.A.	N.A.	N.A.	N.A.	N.A.	N.A.	N.A.	N.A.	N.A.	N.A.
1748	gi|183233996|ref|NW_001915035.1|	EHI_044190	protein kinase with WD repeats	3906	31.0813	24.1493	-0.472212	0.56432	1	0.248475		N.A.	N.A.	N.A.	N.A.	N.A.	N.A.	N.A.	N.A.	N.A.	N.A.
1749	gi|183233996|ref|NW_001915035.1|	EHI_044200	hypothetical protein	1377	25.9299	20.6343	-0.43751	0.621807	1	0.206344		N.A.	N.A.	N.A.	N.A.	N.A.	N.A.	N.A.	N.A.	N.A.	N.A.
1750	gi|183233996|ref|NW_001915035.1|	EHI_044210	Monoglyceride lipase, putative	858	31.9334	38.9288	0.174839	0.86125	1	0.064871		N.A.	N.A.	N.A.	N.A.	N.A.	N.A.	N.A.	N.A.	N.A.	N.A.
1751	gi|183233996|ref|NW_001915035.1|	EHI_044220	hypothetical protein	348	31.8749	10.9117	-1.64523	0.0412039	0.812837	1.38506		N.A.	N.A.	N.A.	N.A.	N.A.	N.A.	N.A.	N.A.	N.A.	N.A.
1752	gi|183233996|ref|NW_001915035.1|	EHI_044230	elongation factor-1alpha, putative	1635	32.515	36.4897	0.0558707	1	1	0		N.A.	N.A.	N.A.	N.A.	N.A.	N.A.	N.A.	N.A.	N.A.	N.A.
1753	gi|183233996|ref|NW_001915035.1|	EHI_044240	hypothetical protein	960	29.5522	7.7142	-2.02978	0.0159162	0.787449	1.79816		N.A.	N.A.	N.A.	N.A.	N.A.	N.A.	N.A.	N.A.	N.A.	N.A.
1754	gi|183233996|ref|NW_001915035.1|	EHI_044350	hypothetical protein	414	19.632	8.944	-1.23255	0.216795	1	0.663952		N.A.	N.A.	N.A.	N.A.	N.A.	N.A.	N.A.	N.A.	N.A.	N.A.
1755	gi|183233996|ref|NW_001915035.1|	EHI_044360	hypothetical protein	846	25.9212	21.2143	-0.397282	0.621807	1	0.206344		N.A.	N.A.	N.A.	N.A.	N.A.	N.A.	N.A.	N.A.	N.A.	N.A.
1756	gi|183233996|ref|NW_001915035.1|	EHI_044370	hypothetical protein, conserved	2046	38.263	46.9066	0.182989	0.844448	1	0.0734273		N.A.	N.A.	N.A.	N.A.	N.A.	N.A.	N.A.	N.A.	N.A.	N.A.
1757	gi|183230008|ref|NW_001914862.1|	EHI_044470	protein kinase, putative	1323	54.2083	56.5901	-0.0481677	0.96903	1	0.0136626		N.A.	N.A.	N.A.	N.A.	N.A.	N.A.	N.A.	N.A.	N.A.	N.A.
1758	gi|183230008|ref|NW_001914862.1|	EHI_044480	WD domain containing protein	1063	65.8082	69.3651	-0.0343029	1	1	0		N.A.	N.A.	N.A.	N.A.	N.A.	N.A.	N.A.	N.A.	N.A.	N.A.
1759	gi|183230008|ref|NW_001914862.1|	EHI_044490	hypothetical protein	1398	60.8435	76.7704	0.224724	0.750902	1	0.124417		N.A.	N.A.	N.A.	N.A.	N.A.	N.A.	N.A.	N.A.	N.A.	N.A.
1760	gi|183230008|ref|NW_001914862.1|	EHI_044500	cyst wall-specific glycoprotein Jacob, putative	1725	92.2631	116.254	0.222872	0.747843	1	0.126189		N.A.	N.A.	N.A.	N.A.	N.A.	N.A.	N.A.	N.A.	N.A.	N.A.
1761	gi|183230008|ref|NW_001914862.1|	EHI_044510	hypothetical protein	384	64.0298	71.2383	0.043518	0.974532	1	0.011204		N.A.	N.A.	N.A.	N.A.	N.A.	N.A.	N.A.	N.A.	N.A.	N.A.
1762	gi|183230008|ref|NW_001914862.1|	EHI_044520	hypothetical protein	1287	57.8098	70.6795	0.179316	0.813009	1	0.0899044		N.A.	N.A.	N.A.	N.A.	N.A.	N.A.	N.A.	N.A.	N.A.	N.A.
1763	gi|183230008|ref|NW_001914862.1|	EHI_044530	hypothetical protein	426	87.7154	94.2378	-0.00682543	1	1	0		N.A.	N.A.	N.A.	N.A.	N.A.	N.A.	N.A.	N.A.	N.A.	N.A.
1764	gi|183230008|ref|NW_001914862.1|	EHI_044540	hypothetical protein	1833	53.6272	57.7682	-0.00299201	1	1	0		N.A.	N.A.	N.A.	N.A.	N.A.	N.A.	N.A.	N.A.	N.A.	N.A.
1765	gi|183230008|ref|NW_001914862.1|	EHI_044550	Ribosomal protein S30, putative	195	91.8801	102.985	0.0542313	0.945294	1	0.0244331		N.A.	N.A.	N.A.	N.A.	N.A.	N.A.	N.A.	N.A.	N.A.	N.A.
1766	gi|183230008|ref|NW_001914862.1|	EHI_044560	protein tyrosine phosphatase, putative	659	57.284	64.0146	0.0498562	0.971839	1	0.0124057		N.A.	N.A.	N.A.	N.A.	N.A.	N.A.	N.A.	N.A.	N.A.	N.A.
1767	gi|183230008|ref|NW_001914862.1|	EHI_044570	hypothetical protein, conserved domain containing	660	47.2061	30.3416	-0.7455	0.308711	1	0.510447		N.A.	N.A.	N.A.	N.A.	N.A.	N.A.	N.A.	N.A.	N.A.	N.A.
1768	gi|183230008|ref|NW_001914862.1|	EHI_044580	hypothetical protein	1012	56.4463	53.8382	-0.178154	0.817188	1	0.087678		N.A.	N.A.	N.A.	N.A.	N.A.	N.A.	N.A.	N.A.	N.A.	N.A.
1769	gi|183230008|ref|NW_001914862.1|	EHI_044590	40S ribosomal protein S5, putative	621	76.0998	88.8011	0.112204	0.893375	1	0.0489661		N.A.	N.A.	N.A.	N.A.	N.A.	N.A.	N.A.	N.A.	N.A.	N.A.
1770	gi|183230008|ref|NW_001914862.1|	EHI_044600	hypothetical protein	636	46.8977	47.0219	-0.106215	0.893093	1	0.0491034		N.A.	N.A.	N.A.	N.A.	N.A.	N.A.	N.A.	N.A.	N.A.	N.A.
1771	gi|183230008|ref|NW_001914862.1|	EHI_044610	ribosome biogenesis protein NEP1, putative	733	63.3562	76.0831	0.153504	0.85105	1	0.070045		N.A.	N.A.	N.A.	N.A.	N.A.	N.A.	N.A.	N.A.	N.A.	N.A.
1772	gi|183230008|ref|NW_001914862.1|	EHI_044620	DNA-directed RNA polymerase I subunit 13, putative	500	61.3408	79.6861	0.266693	0.710612	1	0.148368		N.A.	N.A.	N.A.	N.A.	N.A.	N.A.	N.A.	N.A.	N.A.	N.A.
1773	gi|183230008|ref|NW_001914862.1|	EHI_044630	hypothetical protein	251	73.6212	50.3534	-0.656984	0.342768	1	0.465		N.A.	N.A.	N.A.	N.A.	N.A.	N.A.	N.A.	N.A.	N.A.	N.A.
1774	gi|183230008|ref|NW_001914862.1|	EHI_044640	protein kinase, putative	1155	71.5643	87.3772	0.177426	0.802603	1	0.0954991		N.A.	N.A.	N.A.	N.A.	N.A.	N.A.	N.A.	N.A.	N.A.	N.A.
1775	gi|183230008|ref|NW_001914862.1|	EHI_044650	importin alpha, putative	1467	57.3023	42.6259	-0.53581	0.446983	1	0.349709		N.A.	N.A.	N.A.	N.A.	N.A.	N.A.	N.A.	N.A.	N.A.	N.A.
1776	gi|183230008|ref|NW_001914862.1|	EHI_044660	hypothetical protein	867	51.5595	43.3403	-0.359888	0.627892	1	0.202115		N.A.	N.A.	N.A.	N.A.	N.A.	N.A.	N.A.	N.A.	N.A.	N.A.
1777	gi|183230008|ref|NW_001914862.1|	EHI_044670	hypothetical protein	775	36.9694	30.8121	-0.371764	0.67519	1	0.170574		N.A.	N.A.	N.A.	N.A.	N.A.	N.A.	N.A.	N.A.	N.A.	N.A.
1778	gi|183230008|ref|NW_001914862.1|	EHI_044680	hypothetical protein	937	53.3268	55.0225	-0.0650006	0.968507	1	0.0138974		N.A.	N.A.	N.A.	N.A.	N.A.	N.A.	N.A.	N.A.	N.A.	N.A.
1779	gi|183230008|ref|NW_001914862.1|	EHI_044690	RhoGAP domain containing protein	1164	65.4776	71.6075	0.018764	1	1	0		N.A.	N.A.	N.A.	N.A.	N.A.	N.A.	N.A.	N.A.	N.A.	N.A.
1780	gi|183230008|ref|NW_001914862.1|	EHI_044700	hypothetical protein	1212	31.6109	8.9004	-1.92338	0.0185111	0.787449	1.73257		N.A.	N.A.	N.A.	N.A.	N.A.	N.A.	N.A.	N.A.	N.A.	N.A.
1781	gi|183230008|ref|NW_001914862.1|	EHI_044710	hypothetical protein	918	52.2867	25.5802	-1.13774	0.13249	0.984363	0.877818		N.A.	N.A.	N.A.	N.A.	N.A.	N.A.	N.A.	N.A.	N.A.	N.A.
1782	gi|183230008|ref|NW_001914862.1|	EHI_044720	hypothetical protein	1062	75.1839	85.1559	0.0692649	0.934411	1	0.0294621		N.A.	N.A.	N.A.	N.A.	N.A.	N.A.	N.A.	N.A.	N.A.	N.A.
1783	gi|183230008|ref|NW_001914862.1|	EHI_044730	peptidyl-prolyl cis-trans isomerase, putative	363	103.784	108.928	-0.040471	0.966612	1	0.0147477		N.A.	N.A.	N.A.	N.A.	N.A.	N.A.	N.A.	N.A.	N.A.	N.A.
1784	gi|183230008|ref|NW_001914862.1|	EHI_044740	UMP-CMP kinase, putative	606	62.9688	78.2487	0.202758	0.779528	1	0.108169		N.A.	N.A.	N.A.	N.A.	N.A.	N.A.	N.A.	N.A.	N.A.	N.A.
1785	gi|183230008|ref|NW_001914862.1|	EHI_044750	hypothetical protein	441	67.2871	84.521	0.218307	0.771919	1	0.112428		N.A.	N.A.	N.A.	N.A.	N.A.	N.A.	N.A.	N.A.	N.A.	N.A.
1786	gi|183230008|ref|NW_001914862.1|	EHI_044760	Rho guanine nucleotide exchange factor, putative	2519	42.1682	35.7289	-0.348253	0.632883	1	0.198677		N.A.	N.A.	N.A.	N.A.	N.A.	N.A.	N.A.	N.A.	N.A.	N.A.
1787	gi|183230008|ref|NW_001914862.1|	EHI_044770	60S ribosomal protein L32, putative	405	93.3996	101.876	0.0150021	1	1	0		N.A.	N.A.	N.A.	N.A.	N.A.	N.A.	N.A.	N.A.	N.A.	N.A.
1788	gi|183230008|ref|NW_001914862.1|	EHI_044780	hypothetical protein	576	69.6207	79.2739	0.0768885	0.929457	1	0.0317708		N.A.	N.A.	N.A.	N.A.	N.A.	N.A.	N.A.	N.A.	N.A.	N.A.
1789	gi|183230008|ref|NW_001914862.1|	EHI_044790	hypothetical protein	882	64.0416	68.4993	-0.0132059	1	1	0		N.A.	N.A.	N.A.	N.A.	N.A.	N.A.	N.A.	N.A.	N.A.	N.A.
1790	gi|183230008|ref|NW_001914862.1|	EHI_044800	hypothetical protein	993	75.5435	62.954	-0.372643	0.615672	1	0.21065		N.A.	N.A.	N.A.	N.A.	N.A.	N.A.	N.A.	N.A.	N.A.	N.A.
1791	gi|183230008|ref|NW_001914862.1|	EHI_044810	ribosomal protein L10, putative	633	118.385	165.252	0.370533	0.574202	1	0.240935		N.A.	N.A.	N.A.	N.A.	N.A.	N.A.	N.A.	N.A.	N.A.	N.A.
1792	gi|183230008|ref|NW_001914862.1|	EHI_044820	calmodulin, putative	441	74.9373	74.8394	-0.11201	0.884134	1	0.053482		N.A.	N.A.	N.A.	N.A.	N.A.	N.A.	N.A.	N.A.	N.A.	N.A.
1793	gi|183230008|ref|NW_001914862.1|	EHI_044830	ribosomal protein L39, putative	156	100.269	106.691	-0.0207189	1	1	0		N.A.	N.A.	N.A.	N.A.	N.A.	N.A.	N.A.	N.A.	N.A.	N.A.
1794	gi|183230008|ref|NW_001914862.1|	EHI_044840	chitin synthase 2, putative	2841	56.4342	45.2515	-0.427853	0.562329	1	0.25001		N.A.	N.A.	N.A.	N.A.	N.A.	N.A.	N.A.	N.A.	N.A.	N.A.
1795	gi|183230008|ref|NW_001914862.1|	EHI_044850	70 kDa peptidyl-prolyl isomerase, putative	921	68.6282	90.3161	0.285417	0.676557	1	0.169696		N.A.	N.A.	N.A.	N.A.	N.A.	N.A.	N.A.	N.A.	N.A.	N.A.
1796	gi|183230008|ref|NW_001914862.1|	EHI_044860	protein kinase domain containing protein	891	66.3206	63.9696	-0.16207	0.842722	1	0.0743155		N.A.	N.A.	N.A.	N.A.	N.A.	N.A.	N.A.	N.A.	N.A.	N.A.
1797	gi|183230008|ref|NW_001914862.1|	EHI_044870	hypothetical protein	975	54.1582	61.2098	0.0661299	0.940571	1	0.0266085		N.A.	N.A.	N.A.	N.A.	N.A.	N.A.	N.A.	N.A.	N.A.	N.A.
1798	gi|183230008|ref|NW_001914862.1|	EHI_044880	nuclear transport factor 2-like export factor 2, putative	399	60.0853	84.185	0.37558	0.582086	1	0.235013		N.A.	N.A.	N.A.	N.A.	N.A.	N.A.	N.A.	N.A.	N.A.	N.A.
1799	gi|183230008|ref|NW_001914862.1|	EHI_044890	helicase, putative	2965	48.2641	47.9339	-0.119904	0.895097	1	0.0481298		N.A.	N.A.	N.A.	N.A.	N.A.	N.A.	N.A.	N.A.	N.A.	N.A.
1800	gi|183230008|ref|NW_001914862.1|	EHI_044900	EF-hand calcium-binding domain containing protein	2022	37.5164	9.39924	-2.09205	0.0118372	0.787449	1.92675		N.A.	N.A.	N.A.	N.A.	N.A.	N.A.	N.A.	N.A.	N.A.	N.A.
1801	gi|183230008|ref|NW_001914862.1|	EHI_044910	hypothetical protein	467	73.5564	64.1192	-0.307844	0.681642	1	0.166443		N.A.	N.A.	N.A.	N.A.	N.A.	N.A.	N.A.	N.A.	N.A.	N.A.
1802	gi|183230008|ref|NW_001914862.1|	EHI_044920	hypothetical protein	957	74.7798	90.393	0.163004	0.831092	1	0.0803507		N.A.	N.A.	N.A.	N.A.	N.A.	N.A.	N.A.	N.A.	N.A.	N.A.
1803	gi|183230008|ref|NW_001914862.1|	EHI_044930	eukaryotic translation initiation factor 4 gamma, putative	1314	79.8076	118.542	0.459893	0.496623	1	0.303973		N.A.	N.A.	N.A.	N.A.	N.A.	N.A.	N.A.	N.A.	N.A.	N.A.
1804	gi|183230008|ref|NW_001914862.1|	EHI_044940	T-complex protein 1 subunit eta, putative	1583	53.7329	70.9252	0.289595	0.701584	1	0.15392		N.A.	N.A.	N.A.	N.A.	N.A.	N.A.	N.A.	N.A.	N.A.	N.A.
1805	gi|183230008|ref|NW_001914862.1|	EHI_044950	hypothetical protein	603	55.8222	64.5082	0.0981299	0.914357	1	0.0388842		N.A.	N.A.	N.A.	N.A.	N.A.	N.A.	N.A.	N.A.	N.A.	N.A.
1806	gi|183230008|ref|NW_001914862.1|	EHI_044960	hypothetical protein	540	81.1251	87.2877	-0.00467469	1	1	0		N.A.	N.A.	N.A.	N.A.	N.A.	N.A.	N.A.	N.A.	N.A.	N.A.
1807	gi|183230008|ref|NW_001914862.1|	EHI_044970	malic enzyme, putative	1464	79.5566	94.7177	0.141138	0.859109	1	0.0659516		N.A.	N.A.	N.A.	N.A.	N.A.	N.A.	N.A.	N.A.	N.A.	N.A.
1808	gi|183230008|ref|NW_001914862.1|	EHI_044980	tumor suppressor candidate 4, putative	789	43.602	49.6841	0.0778696	0.927927	1	0.0324862		N.A.	N.A.	N.A.	N.A.	N.A.	N.A.	N.A.	N.A.	N.A.	N.A.
1809	gi|183230008|ref|NW_001914862.1|	EHI_044990	hypothetical protein	489	35.1236	9.27211	-2.01666	0.01819	0.787449	1.74017		N.A.	N.A.	N.A.	N.A.	N.A.	N.A.	N.A.	N.A.	N.A.	N.A.
1810	gi|183230008|ref|NW_001914862.1|	EHI_045000	actin-related protein 2/3 complex subunit 1A, putative	1101	70.7332	96.776	0.341435	0.634427	1	0.197618		N.A.	N.A.	N.A.	N.A.	N.A.	N.A.	N.A.	N.A.	N.A.	N.A.
1811	gi|183230008|ref|NW_001914862.1|	EHI_045010	hypothetical protein, conserved	663	50.1536	28.1242	-0.941666	0.200468	1	0.697954		N.A.	N.A.	N.A.	N.A.	N.A.	N.A.	N.A.	N.A.	N.A.	N.A.
1812	gi|183230008|ref|NW_001914862.1|	EHI_045020	hypothetical protein	750	55.9224	45.8192	-0.396802	0.587447	1	0.231031		N.A.	N.A.	N.A.	N.A.	N.A.	N.A.	N.A.	N.A.	N.A.	N.A.
1813	gi|183230008|ref|NW_001914862.1|	EHI_045030	hypothetical protein, conserved	795	43.4658	42.7504	-0.133866	0.884243	1	0.0534286		N.A.	N.A.	N.A.	N.A.	N.A.	N.A.	N.A.	N.A.	N.A.	N.A.
1814	gi|183230008|ref|NW_001914862.1|	EHI_045040	hypothetical protein	1521	26.2644	10.3837	-1.43777	0.0986697	0.919544	1.00582		N.A.	N.A.	N.A.	N.A.	N.A.	N.A.	N.A.	N.A.	N.A.	N.A.
1815	gi|183230008|ref|NW_001914862.1|	EHI_045050	AAA family ATPase, putative	1836	52.2867	57.4269	0.0249155	1	1	0		N.A.	N.A.	N.A.	N.A.	N.A.	N.A.	N.A.	N.A.	N.A.	N.A.
1816	gi|183230008|ref|NW_001914862.1|	EHI_045060	hypothetical protein, conserved	996	57.2504	79.475	0.362233	0.610861	1	0.214058		N.A.	N.A.	N.A.	N.A.	N.A.	N.A.	N.A.	N.A.	N.A.	N.A.
1817	gi|183230008|ref|NW_001914862.1|	EHI_045070	hypothetical protein	621	74.4123	38.7269	-1.05002	0.132627	0.984363	0.877367		N.A.	N.A.	N.A.	N.A.	N.A.	N.A.	N.A.	N.A.	N.A.	N.A.
1818	gi|183230008|ref|NW_001914862.1|	EHI_045080	pyruvate, phosphate dikinase, putative	423	112.204	116.478	-0.0563227	0.937724	1	0.0279252		N.A.	N.A.	N.A.	N.A.	N.A.	N.A.	N.A.	N.A.	N.A.	N.A.
1819	gi|183230008|ref|NW_001914862.1|	EHI_045090	hypothetical protein	741	64.3968	77.6073	0.158612	0.829931	1	0.0809583		N.A.	N.A.	N.A.	N.A.	N.A.	N.A.	N.A.	N.A.	N.A.	N.A.
1820	gi|183230008|ref|NW_001914862.1|	EHI_045100	RhoGAP domain containing protein	2310	56.4282	48.8164	-0.318603	0.657938	1	0.181815		N.A.	N.A.	N.A.	N.A.	N.A.	N.A.	N.A.	N.A.	N.A.	N.A.
1821	gi|183230008|ref|NW_001914862.1|	EHI_045110	hypothetical protein	1476	59.6715	72.2782	0.165892	0.818176	1	0.0871531		N.A.	N.A.	N.A.	N.A.	N.A.	N.A.	N.A.	N.A.	N.A.	N.A.
1822	gi|183230008|ref|NW_001914862.1|	EHI_045120	cell division cycle protein 48, putative	2385	73.086	87.7583	0.15339	0.84767	1	0.0717729		N.A.	N.A.	N.A.	N.A.	N.A.	N.A.	N.A.	N.A.	N.A.	N.A.
1823	gi|183230008|ref|NW_001914862.1|	EHI_045130	hypothetical protein	1287	69.7054	81.2485	0.110574	0.884134	1	0.053482		N.A.	N.A.	N.A.	N.A.	N.A.	N.A.	N.A.	N.A.	N.A.	N.A.
1824	gi|183230008|ref|NW_001914862.1|	EHI_045140	hypothetical protein	642	86.8278	101.61	0.116351	0.868954	1	0.061003		N.A.	N.A.	N.A.	N.A.	N.A.	N.A.	N.A.	N.A.	N.A.	N.A.
1825	gi|183230008|ref|NW_001914862.1|	EHI_045150	prenyl cysteine carboxyl methyltransferase, putative	719	58.9378	70.3389	0.144538	0.840493	1	0.0754657		N.A.	N.A.	N.A.	N.A.	N.A.	N.A.	N.A.	N.A.	N.A.	N.A.
1826	gi|183230008|ref|NW_001914862.1|	EHI_045160	hypothetical protein	543	49.3758	51.5614	-0.0477055	1	1	0		N.A.	N.A.	N.A.	N.A.	N.A.	N.A.	N.A.	N.A.	N.A.	N.A.
1827	gi|183230008|ref|NW_001914862.1|	EHI_045170	U5 snRNP-specific 200kd protein, putative	5400	54.5015	50.6583	-0.215295	0.778421	1	0.108786		N.A.	N.A.	N.A.	N.A.	N.A.	N.A.	N.A.	N.A.	N.A.	N.A.
1828	gi|183230008|ref|NW_001914862.1|	EHI_045180	hypothetical protein	465	59.417	33.0304	-0.954653	0.185034	1	0.732749		N.A.	N.A.	N.A.	N.A.	N.A.	N.A.	N.A.	N.A.	N.A.	N.A.
1829	gi|183230008|ref|NW_001914862.1|	EHI_045190	Clathrin adaptor complex small chain, putative	562	60.9861	27.9009	-1.23463	0.0921242	0.919544	1.03563		N.A.	N.A.	N.A.	N.A.	N.A.	N.A.	N.A.	N.A.	N.A.	N.A.
1830	gi|183230008|ref|NW_001914862.1|	EHI_045200	hypothetical protein	574	57.1285	49.2046	-0.324963	0.657938	1	0.181815		N.A.	N.A.	N.A.	N.A.	N.A.	N.A.	N.A.	N.A.	N.A.	N.A.
1831	gi|183230008|ref|NW_001914862.1|	EHI_045210	TBC/Rab GTPase activating domain containing protein	1395	50.1096	31.8115	-0.763432	0.310721	1	0.507629		N.A.	N.A.	N.A.	N.A.	N.A.	N.A.	N.A.	N.A.	N.A.	N.A.
1832	gi|183230008|ref|NW_001914862.1|	EHI_045220	hypothetical protein	768	53.7131	25.632	-1.17358	0.113978	0.919544	0.943177		N.A.	N.A.	N.A.	N.A.	N.A.	N.A.	N.A.	N.A.	N.A.	N.A.
1833	gi|183230008|ref|NW_001914862.1|	EHI_045230	hypothetical protein	546	52.194	20.2067	-1.47344	0.0456677	0.826494	1.34039		N.A.	N.A.	N.A.	N.A.	N.A.	N.A.	N.A.	N.A.	N.A.	N.A.
1834	gi|183230008|ref|NW_001914862.1|	EHI_045240	hypothetical protein, conserved	657	42.6367	11.2144	-2.02452	0.013681	0.787449	1.86388		N.A.	N.A.	N.A.	N.A.	N.A.	N.A.	N.A.	N.A.	N.A.	N.A.
1835	gi|183230008|ref|NW_001914862.1|	EHI_045250	thioredoxin, putative	1458	48.9261	31.5124	-0.742605	0.299932	1	0.522978		N.A.	N.A.	N.A.	N.A.	N.A.	N.A.	N.A.	N.A.	N.A.	N.A.
1836	gi|183230008|ref|NW_001914862.1|	EHI_045260	DIM1 family protein, putative	495	88.1387	69.8047	-0.446049	0.505681	1	0.296123		N.A.	N.A.	N.A.	N.A.	N.A.	N.A.	N.A.	N.A.	N.A.	N.A.
1837	gi|183230008|ref|NW_001914862.1|	EHI_045270	GTP-binding protein, Ras family	555	52.2226	44.9321	-0.326394	0.662624	1	0.178733		N.A.	N.A.	N.A.	N.A.	N.A.	N.A.	N.A.	N.A.	N.A.	N.A.
1838	gi|183230008|ref|NW_001914862.1|	EHI_045280	RNA recognition motif domain containing protein	1130	41.0748	30.11	-0.556332	0.457248	1	0.339848		N.A.	N.A.	N.A.	N.A.	N.A.	N.A.	N.A.	N.A.	N.A.	N.A.
1839	gi|183230008|ref|NW_001914862.1|	EHI_045290	calpain family cysteine protease, putative	1422	49.4098	79.54	0.575418	0.394591	1	0.403853		N.A.	N.A.	N.A.	N.A.	N.A.	N.A.	N.A.	N.A.	N.A.	N.A.
1840	gi|183230008|ref|NW_001914862.1|	EHI_045300	60S ribosomal protein L6, putative	615	65.9954	84.1689	0.240208	0.748279	1	0.125936		N.A.	N.A.	N.A.	N.A.	N.A.	N.A.	N.A.	N.A.	N.A.	N.A.
1841	gi|183230008|ref|NW_001914862.1|	EHI_045310	PH domain containing protein	1070	89.4553	84.7841	-0.187416	0.800802	1	0.0964751		N.A.	N.A.	N.A.	N.A.	N.A.	N.A.	N.A.	N.A.	N.A.	N.A.
1842	gi|183230008|ref|NW_001914862.1|	EHI_045320	vacuolar protein sorting 36, putative	708	81.1163	37.4636	-1.22196	0.0811377	0.897041	1.09078		N.A.	N.A.	N.A.	N.A.	N.A.	N.A.	N.A.	N.A.	N.A.	N.A.
1843	gi|183230008|ref|NW_001914862.1|	EHI_045330	Monoglyceride lipase, putative	855	103.819	107.364	-0.0618042	0.932678	1	0.0302682		N.A.	N.A.	N.A.	N.A.	N.A.	N.A.	N.A.	N.A.	N.A.	N.A.
1844	gi|183230008|ref|NW_001914862.1|	EHI_045340	glutamate synthase beta subunit, putative	1392	118.062	160.256	0.330219	0.624454	1	0.2045		N.A.	N.A.	N.A.	N.A.	N.A.	N.A.	N.A.	N.A.	N.A.	N.A.
1845	gi|183230008|ref|NW_001914862.1|	EHI_045350	C2 domain containing protein	483	74.136	71.3434	-0.165421	0.834219	1	0.0787198		N.A.	N.A.	N.A.	N.A.	N.A.	N.A.	N.A.	N.A.	N.A.	N.A.
1846	gi|183230008|ref|NW_001914862.1|	EHI_045360	importin alpha subunit, putative	1551	44.2621	31.4256	-0.60241	0.412857	1	0.3842		N.A.	N.A.	N.A.	N.A.	N.A.	N.A.	N.A.	N.A.	N.A.	N.A.
1847	gi|183230008|ref|NW_001914862.1|	EHI_045370	hypothetical protein	822	65.7623	68.1902	-0.0578991	0.974179	1	0.0113612		N.A.	N.A.	N.A.	N.A.	N.A.	N.A.	N.A.	N.A.	N.A.	N.A.
1848	gi|183230008|ref|NW_001914862.1|	EHI_045380	SH2 domain containing protein	1416	36.2623	15.2496	-1.35256	0.0919579	0.919544	1.03641		N.A.	N.A.	N.A.	N.A.	N.A.	N.A.	N.A.	N.A.	N.A.	N.A.
1849	gi|183230008|ref|NW_001914862.1|	EHI_045390	hypothetical protein	1239	44.2687	33.5602	-0.50819	0.488945	1	0.31074		N.A.	N.A.	N.A.	N.A.	N.A.	N.A.	N.A.	N.A.	N.A.	N.A.
1850	gi|183230008|ref|NW_001914862.1|	EHI_045400	Arf GTPase activating protein, putative	1841	45.6891	30.5801	-0.68725	0.352288	1	0.453102		N.A.	N.A.	N.A.	N.A.	N.A.	N.A.	N.A.	N.A.	N.A.	N.A.
1851	gi|183230008|ref|NW_001914862.1|	EHI_045410	metallo-beta-lactamase family protein	1359	70.6766	78.6955	0.0446627	0.953234	1	0.0208004		N.A.	N.A.	N.A.	N.A.	N.A.	N.A.	N.A.	N.A.	N.A.	N.A.
1852	gi|183230008|ref|NW_001914862.1|	EHI_045420	hypothetical protein	1251	64.152	45.2591	-0.61217	0.392979	1	0.40563		N.A.	N.A.	N.A.	N.A.	N.A.	N.A.	N.A.	N.A.	N.A.	N.A.
1853	gi|183230008|ref|NW_001914862.1|	EHI_045430	hypothetical protein	417	53.14	68.5455	0.256422	0.721673	1	0.14166		N.A.	N.A.	N.A.	N.A.	N.A.	N.A.	N.A.	N.A.	N.A.	N.A.
1854	gi|183230008|ref|NW_001914862.1|	EHI_045440	ubiquitin carboxyl-terminal hydrolase domain containing protein	4434	36.1072	16.817	-1.20639	0.127853	0.984363	0.893288		N.A.	N.A.	N.A.	N.A.	N.A.	N.A.	N.A.	N.A.	N.A.	N.A.
1855	gi|183230008|ref|NW_001914862.1|	EHI_045450	Ras family GTPase	675	54.3358	70.166	0.258034	0.701584	1	0.15392		N.A.	N.A.	N.A.	N.A.	N.A.	N.A.	N.A.	N.A.	N.A.	N.A.
1856	gi|183230008|ref|NW_001914862.1|	EHI_045460	hypothetical protein	384	65.0282	66.5153	-0.0775424	0.921554	1	0.035479		N.A.	N.A.	N.A.	N.A.	N.A.	N.A.	N.A.	N.A.	N.A.	N.A.
1857	gi|183230008|ref|NW_001914862.1|	EHI_045470	dolychil-diphosphooligosaccharide-- protein glycosyltransferase subunit, putative	1197	27.4804	33.9328	0.193179	0.845929	1	0.0726661		N.A.	N.A.	N.A.	N.A.	N.A.	N.A.	N.A.	N.A.	N.A.	N.A.
1858	gi|183230008|ref|NW_001914862.1|	EHI_045480	high mobility group (HMG) box domain containing protein	336	48.6071	63.8164	0.281817	0.730721	1	0.136248		N.A.	N.A.	N.A.	N.A.	N.A.	N.A.	N.A.	N.A.	N.A.	N.A.
1859	gi|183230008|ref|NW_001914862.1|	EHI_045490	SP-RING zinc finger domain containing protein	1969	34.645	10.0072	-1.88832	0.0270056	0.787449	1.56855		N.A.	N.A.	N.A.	N.A.	N.A.	N.A.	N.A.	N.A.	N.A.	N.A.
1860	gi|183230008|ref|NW_001914862.1|	EHI_045500	hypothetical protein, conserved	3354	41.1118	29.2673	-0.598406	0.417086	1	0.379774		N.A.	N.A.	N.A.	N.A.	N.A.	N.A.	N.A.	N.A.	N.A.	N.A.
1861	gi|183230008|ref|NW_001914862.1|	EHI_045510	hypothetical protein	889	56.8961	36.6363	-0.74331	0.296878	1	0.527422		N.A.	N.A.	N.A.	N.A.	N.A.	N.A.	N.A.	N.A.	N.A.	N.A.
1862	gi|183230008|ref|NW_001914862.1|	EHI_045520	hypothetical protein	888	71.3513	76.8867	-0.00251186	1	1	0		N.A.	N.A.	N.A.	N.A.	N.A.	N.A.	N.A.	N.A.	N.A.	N.A.
1863	gi|183230008|ref|NW_001914862.1|	EHI_045530	protein phosphatase, putative	984	67.559	79.6955	0.127821	0.858542	1	0.0662384		N.A.	N.A.	N.A.	N.A.	N.A.	N.A.	N.A.	N.A.	N.A.	N.A.
1864	gi|183230008|ref|NW_001914862.1|	EHI_045540	hypothetical protein	2880	66.7898	79.8052	0.146295	0.834219	1	0.0787198		N.A.	N.A.	N.A.	N.A.	N.A.	N.A.	N.A.	N.A.	N.A.	N.A.
1865	gi|183230008|ref|NW_001914862.1|	EHI_045550	Rab family GTPase	621	59.4723	68.1143	0.0852633	0.919294	1	0.0365457		N.A.	N.A.	N.A.	N.A.	N.A.	N.A.	N.A.	N.A.	N.A.	N.A.
1866	gi|183230008|ref|NW_001914862.1|	EHI_045560	hypothetical protein	2277	57.8971	45.4252	-0.459184	0.538132	1	0.269112		N.A.	N.A.	N.A.	N.A.	N.A.	N.A.	N.A.	N.A.	N.A.	N.A.
1867	gi|183230008|ref|NW_001914862.1|	EHI_045570	CDP-alcohol phosphatidyltransferase family protein	1119	37.8698	42.5786	0.0585877	0.958722	1	0.0183074		N.A.	N.A.	N.A.	N.A.	N.A.	N.A.	N.A.	N.A.	N.A.	N.A.
1868	gi|183230008|ref|NW_001914862.1|	EHI_045580	hypothetical protein	714	47.1439	23.6281	-1.10265	0.145445	1	0.837302		N.A.	N.A.	N.A.	N.A.	N.A.	N.A.	N.A.	N.A.	N.A.	N.A.
1869	gi|183230008|ref|NW_001914862.1|	EHI_045590	hypothetical protein	3114	41.5964	40.9022	-0.134188	0.879242	1	0.0558915		N.A.	N.A.	N.A.	N.A.	N.A.	N.A.	N.A.	N.A.	N.A.	N.A.
1870	gi|183230008|ref|NW_001914862.1|	EHI_045600	Ras family protein	2028	45.4334	27.751	-0.818607	0.285605	1	0.544234		N.A.	N.A.	N.A.	N.A.	N.A.	N.A.	N.A.	N.A.	N.A.	N.A.
1871	gi|183230008|ref|NW_001914862.1|	EHI_045610	diacylglycerol kinase, putative	1674	65.8204	84.1898	0.244388	0.724565	1	0.139922		N.A.	N.A.	N.A.	N.A.	N.A.	N.A.	N.A.	N.A.	N.A.	N.A.
1872	gi|183235625|ref|NW_001915264.1|	EHI_045710	AP-2 complex protein, putative	2886	53.1985	42.2024	-0.443198	0.566344	1	0.24692		N.A.	N.A.	N.A.	N.A.	N.A.	N.A.	N.A.	N.A.	N.A.	N.A.
1873	gi|183235625|ref|NW_001915264.1|	EHI_045720	hypothetical protein	684	44.8771	16.71	-1.52828	0.0447002	0.826494	1.34969		N.A.	N.A.	N.A.	N.A.	N.A.	N.A.	N.A.	N.A.	N.A.	N.A.
1874	gi|183236984|ref|NW_001915878.1|	EHI_045820	hypothetical protein	1101	65.2315	45.0077	-0.644209	0.350614	1	0.455171		N.A.	N.A.	N.A.	N.A.	N.A.	N.A.	N.A.	N.A.	N.A.	N.A.
1875	gi|183236981|ref|NW_001915877.1|	EHI_045920	hypothetical protein	651	38.0828	12.3625	-1.72297	0.0361259	0.806773	1.44218		N.A.	N.A.	N.A.	N.A.	N.A.	N.A.	N.A.	N.A.	N.A.	N.A.
1876	gi|183236981|ref|NW_001915877.1|	EHI_045930	hypothetical protein	695	33.024	33.9511	-0.0701067	1	1	0		N.A.	N.A.	N.A.	N.A.	N.A.	N.A.	N.A.	N.A.	N.A.	N.A.
1877	gi|183235900|ref|NW_001915339.1|	EHI_046030	hypothetical protein	698	12.3399	7.74081	-0.773089	0.418379	1	0.37843		0	0	0	0.110609	0	57.2508	45.7335	0	0	0
1878	gi|183235900|ref|NW_001915339.1|	EHI_046040	hypothetical protein	459	48.5559	21.0322	-1.31205	0.0801064	0.894863	1.09633		0	0	0	0	0	19.7993	19.4642	0	0	0
1879	gi|183235900|ref|NW_001915339.1|	EHI_046050	hypothetical protein	624	45.0963	11.1717	-2.11065	0.00944846	0.787449	2.02464		N.A.	N.A.	N.A.	N.A.	N.A.	N.A.	N.A.	N.A.	N.A.	N.A.
1880	gi|183236211|ref|NW_001915458.1|	EHI_046150	hypothetical protein	454	119.63	39.6564	-1.7	0.013603	0.787449	1.86636		N.A.	N.A.	N.A.	N.A.	N.A.	N.A.	N.A.	N.A.	N.A.	N.A.
1881	gi|183235334|ref|NW_001915202.1|	EHI_046250	hypothetical protein	691	46.7897	55.7189	0.141316	0.868983	1	0.0609885		N.A.	N.A.	N.A.	N.A.	N.A.	N.A.	N.A.	N.A.	N.A.	N.A.
1882	gi|183235334|ref|NW_001915202.1|	EHI_046260	hypothetical protein	1383	41.9325	37.1964	-0.28232	0.716719	1	0.144651		N.A.	N.A.	N.A.	N.A.	N.A.	N.A.	N.A.	N.A.	N.A.	N.A.
1883	gi|183235334|ref|NW_001915202.1|	EHI_046270	hypothetical protein	3470	20.086	7.78543	-1.46241	0.0934485	0.919544	1.02943		N.A.	N.A.	N.A.	N.A.	N.A.	N.A.	N.A.	N.A.	N.A.	N.A.
1884	gi|183235334|ref|NW_001915202.1|	EHI_046380	hypothetical protein	561	28.7478	10.6751	-1.5281	0.0634883	0.859303	1.19731		N.A.	N.A.	N.A.	N.A.	N.A.	N.A.	N.A.	N.A.	N.A.	N.A.
1885	gi|183235334|ref|NW_001915202.1|	EHI_046390	Rab family GTPase	695	59.6859	82.6895	0.359362	0.600975	1	0.221144		N.A.	N.A.	N.A.	N.A.	N.A.	N.A.	N.A.	N.A.	N.A.	N.A.
1886	gi|183234001|ref|NW_001915036.1|	EHI_046590	inositol polyphosphate-5-phosphatase, putative	2763	33.1902	33.2643	-0.106693	0.951104	1	0.0217721		N.A.	N.A.	N.A.	N.A.	N.A.	N.A.	N.A.	N.A.	N.A.	N.A.
1887	gi|183234001|ref|NW_001915036.1|	EHI_046600	acyl-CoA hydrolase, putative	369	67.5331	89.0838	0.288793	0.672881	1	0.172062		N.A.	N.A.	N.A.	N.A.	N.A.	N.A.	N.A.	N.A.	N.A.	N.A.
1888	gi|183234001|ref|NW_001915036.1|	EHI_046610	hypothetical protein	1093	35.567	42.5371	0.147397	0.873789	1	0.0585936		N.A.	N.A.	N.A.	N.A.	N.A.	N.A.	N.A.	N.A.	N.A.	N.A.
1889	gi|183234001|ref|NW_001915036.1|	EHI_046620	hypothetical protein	570	77.6625	69.7675	-0.264524	0.700801	1	0.154406		N.A.	N.A.	N.A.	N.A.	N.A.	N.A.	N.A.	N.A.	N.A.	N.A.
1890	gi|183234001|ref|NW_001915036.1|	EHI_046630	Rho family GTPase	594	53.3548	70.7334	0.29586	0.673535	1	0.17164		N.A.	N.A.	N.A.	N.A.	N.A.	N.A.	N.A.	N.A.	N.A.	N.A.
1891	gi|183234001|ref|NW_001915036.1|	EHI_046640	hypothetical protein	2667	28.6828	15.0951	-1.0301	0.184538	1	0.733914		N.A.	N.A.	N.A.	N.A.	N.A.	N.A.	N.A.	N.A.	N.A.	N.A.
1892	gi|183234001|ref|NW_001915036.1|	EHI_046650	Gal/GalNAc lectin heavy subunit, putative	3624	46.1664	55.3047	0.149878	0.866646	1	0.0621581		N.A.	N.A.	N.A.	N.A.	N.A.	N.A.	N.A.	N.A.	N.A.	N.A.
1893	gi|183234001|ref|NW_001915036.1|	EHI_046660	hypothetical protein	2571	25.161	10.8311	-1.31602	0.114472	0.919544	0.941301		N.A.	N.A.	N.A.	N.A.	N.A.	N.A.	N.A.	N.A.	N.A.	N.A.
1894	gi|183234001|ref|NW_001915036.1|	EHI_046670	exodeoxyribonuclease III, putative	1024	43.6294	65.1993	0.468141	0.499864	1	0.301148		N.A.	N.A.	N.A.	N.A.	N.A.	N.A.	N.A.	N.A.	N.A.	N.A.
1895	gi|183234001|ref|NW_001915036.1|	EHI_046680	hypothetical protein	2478	48.6522	74.4317	0.502053	0.480965	1	0.317887		N.A.	N.A.	N.A.	N.A.	N.A.	N.A.	N.A.	N.A.	N.A.	N.A.
1896	gi|183234001|ref|NW_001915036.1|	EHI_046690	40S ribosomal protein S15, putative	435	78.4974	106.576	0.330409	0.631416	1	0.199684		N.A.	N.A.	N.A.	N.A.	N.A.	N.A.	N.A.	N.A.	N.A.	N.A.
1897	gi|183236011|ref|NW_001915380.1|	EHI_046800	hypothetical protein	483	10.2658	4.06782	-1.41732	0.227308	1	0.643385		0.124522	9.06534	9.70813	11.9815	14.1005	18.8155	15.0121	19.5282	1.85809	2.92187
1898	gi|183236297|ref|NW_001915496.1|	EHI_047000	hypothetical protein	324	44.4121	85.2469	0.828677	0.229484	1	0.639248		N.A.	N.A.	N.A.	N.A.	N.A.	N.A.	N.A.	N.A.	N.A.	N.A.
1899	gi|183235707|ref|NW_001915286.1|	EHI_047210	hypothetical protein, conserved	583	31.1263	39.4689	0.231443	0.770675	1	0.113129		N.A.	N.A.	N.A.	N.A.	N.A.	N.A.	N.A.	N.A.	N.A.	N.A.
1900	gi|183235860|ref|NW_001915328.1|	EHI_047510	hypothetical protein	1587	73.3584	43.4383	-0.864363	0.221695	1	0.654244		N.A.	N.A.	N.A.	N.A.	N.A.	N.A.	N.A.	N.A.	N.A.	N.A.
1901	gi|183235860|ref|NW_001915328.1|	EHI_047520	hypothetical protein	1605	19.6666	4.67295	-2.15293	0.0247682	0.787449	1.60611		N.A.	N.A.	N.A.	N.A.	N.A.	N.A.	N.A.	N.A.	N.A.	N.A.
1902	gi|183236343|ref|NW_001915515.1|	EHI_047620	hypothetical protein	1178	40.3124	37.1423	-0.227734	0.791098	1	0.10177		N.A.	N.A.	N.A.	N.A.	N.A.	N.A.	N.A.	N.A.	N.A.	N.A.
1903	gi|183236343|ref|NW_001915515.1|	EHI_047630	hypothetical protein	801	19.9109	15.6135	-0.457812	0.608688	1	0.215605		N.A.	N.A.	N.A.	N.A.	N.A.	N.A.	N.A.	N.A.	N.A.	N.A.
1904	gi|183234215|ref|NW_001915056.1|	EHI_047730	glucose-6-phosphate isomerase, putative	1641	53.0331	85.0424	0.569913	0.405987	1	0.391488		N.A.	N.A.	N.A.	N.A.	N.A.	N.A.	N.A.	N.A.	N.A.	N.A.
1905	gi|183234215|ref|NW_001915056.1|	EHI_047740	RNA methyltransferase, putative	1440	32.3921	19.5741	-0.832814	0.293402	1	0.532538		N.A.	N.A.	N.A.	N.A.	N.A.	N.A.	N.A.	N.A.	N.A.	N.A.
1906	gi|183234215|ref|NW_001915056.1|	EHI_047750	Nucleotide-binding protein, putative	1002	57.2647	102.51	0.728541	0.288186	1	0.540327		N.A.	N.A.	N.A.	N.A.	N.A.	N.A.	N.A.	N.A.	N.A.	N.A.
1907	gi|183234215|ref|NW_001915056.1|	EHI_047760	ATP-binding cassette protein, putative	1893	43.0973	53.1229	0.190926	0.825995	1	0.0830224		N.A.	N.A.	N.A.	N.A.	N.A.	N.A.	N.A.	N.A.	N.A.	N.A.
1908	gi|183234215|ref|NW_001915056.1|	EHI_047770	hypothetical protein	891	50.2281	31.6562	-0.773866	0.281193	1	0.550995		N.A.	N.A.	N.A.	N.A.	N.A.	N.A.	N.A.	N.A.	N.A.	N.A.
1909	gi|183234215|ref|NW_001915056.1|	EHI_047780	hypothetical protein	357	71.2349	36.6196	-1.06761	0.126509	0.983777	0.89788		N.A.	N.A.	N.A.	N.A.	N.A.	N.A.	N.A.	N.A.	N.A.	N.A.
1910	gi|183234215|ref|NW_001915056.1|	EHI_047790	hypothetical protein	516	52.0584	22.7362	-1.30057	0.0820495	0.898578	1.08592		N.A.	N.A.	N.A.	N.A.	N.A.	N.A.	N.A.	N.A.	N.A.	N.A.
1911	gi|183234215|ref|NW_001915056.1|	EHI_047800	hypothetical protein	915	52.1788	51.0804	-0.140663	0.868983	1	0.0609885		N.A.	N.A.	N.A.	N.A.	N.A.	N.A.	N.A.	N.A.	N.A.	N.A.
1912	gi|183234215|ref|NW_001915056.1|	EHI_047810	hypothetical protein	2310	55.5099	84.8337	0.500666	0.472141	1	0.325929		N.A.	N.A.	N.A.	N.A.	N.A.	N.A.	N.A.	N.A.	N.A.	N.A.
1913	gi|183234215|ref|NW_001915056.1|	EHI_047820	leucine rich repeat protein, BspA family	927	15.247	10.6993	-0.615254	0.507469	1	0.294591		N.A.	N.A.	N.A.	N.A.	N.A.	N.A.	N.A.	N.A.	N.A.	N.A.
1914	gi|183233094|ref|NW_001914971.1|	EHI_047920	hypothetical protein	760	72.6404	53.5188	-0.549929	0.427286	1	0.369281		N.A.	N.A.	N.A.	N.A.	N.A.	N.A.	N.A.	N.A.	N.A.	N.A.
1915	gi|183233094|ref|NW_001914971.1|	EHI_048140	hypothetical protein	504	53.2979	53.9019	-0.0938346	0.936523	1	0.0284815		N.A.	N.A.	N.A.	N.A.	N.A.	N.A.	N.A.	N.A.	N.A.	N.A.
1916	gi|183233094|ref|NW_001914971.1|	EHI_048150	CAF1 family ribonuclease, putative	936	57.8074	74.1346	0.248109	0.740679	1	0.13037		N.A.	N.A.	N.A.	N.A.	N.A.	N.A.	N.A.	N.A.	N.A.	N.A.
1917	gi|183233094|ref|NW_001914971.1|	EHI_048160	splicing factor 3b subunit 3, putative	3372	44.0152	30.4949	-0.637554	0.376197	1	0.424585		N.A.	N.A.	N.A.	N.A.	N.A.	N.A.	N.A.	N.A.	N.A.	N.A.
1918	gi|183233094|ref|NW_001914971.1|	EHI_048170	Protein transport protein SEC61 gamma subunit, putative	269	65.8444	22.6843	-1.64208	0.0266226	0.787449	1.57475		N.A.	N.A.	N.A.	N.A.	N.A.	N.A.	N.A.	N.A.	N.A.	N.A.
1919	gi|183233094|ref|NW_001914971.1|	EHI_048180	hypothetical protein	921	30.8591	9.928	-1.73331	0.0328814	0.798644	1.48305		N.A.	N.A.	N.A.	N.A.	N.A.	N.A.	N.A.	N.A.	N.A.	N.A.
1920	gi|183233094|ref|NW_001914971.1|	EHI_048190	hypothetical protein	1503	55.7257	77.6416	0.367477	0.600885	1	0.221208		N.A.	N.A.	N.A.	N.A.	N.A.	N.A.	N.A.	N.A.	N.A.	N.A.
1921	gi|183233094|ref|NW_001914971.1|	EHI_048200	hypothetical protein	711	54.1729	40.0689	-0.54393	0.475236	1	0.323091		N.A.	N.A.	N.A.	N.A.	N.A.	N.A.	N.A.	N.A.	N.A.	N.A.
1922	gi|183233094|ref|NW_001914971.1|	EHI_048210	splicing factor, arginine/serine-rich, putative	670	58.6323	93.7547	0.565923	0.413887	1	0.383118		N.A.	N.A.	N.A.	N.A.	N.A.	N.A.	N.A.	N.A.	N.A.	N.A.
1923	gi|183233094|ref|NW_001914971.1|	EHI_048220	hypothetical protein	1293	45.207	28.4621	-0.775085	0.285605	1	0.544234		N.A.	N.A.	N.A.	N.A.	N.A.	N.A.	N.A.	N.A.	N.A.	N.A.
1924	gi|183233094|ref|NW_001914971.1|	EHI_048230	protein kinase domain containing protein	6076	40.2604	27.3087	-0.667772	0.365618	1	0.436972		N.A.	N.A.	N.A.	N.A.	N.A.	N.A.	N.A.	N.A.	N.A.	N.A.
1925	gi|183233094|ref|NW_001914971.1|	EHI_048240	hypothetical protein	510	67.956	81.902	0.158722	0.838298	1	0.0766016		N.A.	N.A.	N.A.	N.A.	N.A.	N.A.	N.A.	N.A.	N.A.	N.A.
1926	gi|183233094|ref|NW_001914971.1|	EHI_048250	Rab family GTPase	720	54.1347	54.3405	-0.104595	0.905703	1	0.0430143		N.A.	N.A.	N.A.	N.A.	N.A.	N.A.	N.A.	N.A.	N.A.	N.A.
1927	gi|183233094|ref|NW_001914971.1|	EHI_048260	hypothetical protein	368	42.3663	17.4032	-1.38725	0.0765776	0.889732	1.1159		N.A.	N.A.	N.A.	N.A.	N.A.	N.A.	N.A.	N.A.	N.A.	N.A.
1928	gi|183233094|ref|NW_001914971.1|	EHI_048270	Sec7 domain protein	5126	41.7186	30.8551	-0.543589	0.4983	1	0.302509		N.A.	N.A.	N.A.	N.A.	N.A.	N.A.	N.A.	N.A.	N.A.	N.A.
1929	gi|183233094|ref|NW_001914971.1|	EHI_048280	nucleosome assembly protein, putative	837	43.7276	20.675	-1.1859	0.125323	0.982036	0.901971		N.A.	N.A.	N.A.	N.A.	N.A.	N.A.	N.A.	N.A.	N.A.	N.A.
1930	gi|183233094|ref|NW_001914971.1|	EHI_048290	hypothetical protein	442	48.573	13.6774	-1.92861	0.0136599	0.787449	1.86455		N.A.	N.A.	N.A.	N.A.	N.A.	N.A.	N.A.	N.A.	N.A.	N.A.
1931	gi|183233094|ref|NW_001914971.1|	EHI_048300	WD repeat protein 68, putative	669	63.1899	100.277	0.555035	0.415158	1	0.381786		N.A.	N.A.	N.A.	N.A.	N.A.	N.A.	N.A.	N.A.	N.A.	N.A.
1932	gi|183233094|ref|NW_001914971.1|	EHI_048310	protein transport protein Sec24, putative	2631	67.3404	83.1287	0.193241	0.792967	1	0.100745		N.A.	N.A.	N.A.	N.A.	N.A.	N.A.	N.A.	N.A.	N.A.	N.A.
1933	gi|183235842|ref|NW_001915322.1|	EHI_048410	protein kinase, putative	1455	43.1072	62.3498	0.421128	0.569188	1	0.244744		N.A.	N.A.	N.A.	N.A.	N.A.	N.A.	N.A.	N.A.	N.A.	N.A.
1934	gi|183235842|ref|NW_001915322.1|	EHI_048420	hypothetical protein	888	45.735	27.6571	-0.832995	0.285605	1	0.544234		N.A.	N.A.	N.A.	N.A.	N.A.	N.A.	N.A.	N.A.	N.A.	N.A.
1935	gi|183235842|ref|NW_001915322.1|	EHI_048430	hypothetical protein	716	44.0137	14.8022	-1.6738	0.0290738	0.791906	1.5365		N.A.	N.A.	N.A.	N.A.	N.A.	N.A.	N.A.	N.A.	N.A.	N.A.
1936	gi|183235842|ref|NW_001915322.1|	EHI_048440	hypothetical protein	1040	50.4046	51.2443	-0.0862631	0.933105	1	0.0300696		N.A.	N.A.	N.A.	N.A.	N.A.	N.A.	N.A.	N.A.	N.A.	N.A.
1937	gi|183232701|ref|NW_001914946.1|	EHI_048540	hypothetical protein	2922	55.6483	82.1301	0.450427	0.52404	1	0.280636		N.A.	N.A.	N.A.	N.A.	N.A.	N.A.	N.A.	N.A.	N.A.	N.A.
1938	gi|183232701|ref|NW_001914946.1|	EHI_048550	dual specificity protein phosphatase, putative	642	68.8332	126.77	0.769685	0.255387	1	0.592801		N.A.	N.A.	N.A.	N.A.	N.A.	N.A.	N.A.	N.A.	N.A.	N.A.
1939	gi|183232701|ref|NW_001914946.1|	EHI_048560	hypothetical protein	528	63.6546	123.513	0.844808	0.205153	1	0.687922		N.A.	N.A.	N.A.	N.A.	N.A.	N.A.	N.A.	N.A.	N.A.	N.A.
1940	gi|183232701|ref|NW_001914946.1|	EHI_048570	phosphoinositide phosphatase, putative	3131	28.628	14.7949	-1.05608	0.184538	1	0.733914		N.A.	N.A.	N.A.	N.A.	N.A.	N.A.	N.A.	N.A.	N.A.	N.A.
1941	gi|183232701|ref|NW_001914946.1|	EHI_048580	hypothetical protein	2622	36.3202	30.9173	-0.341393	0.67519	1	0.170574		N.A.	N.A.	N.A.	N.A.	N.A.	N.A.	N.A.	N.A.	N.A.	N.A.
1942	gi|183232701|ref|NW_001914946.1|	EHI_048590	calcineurin catalytic subunit A, putative	1863	91.6298	164.957	0.737133	0.258207	1	0.588032		N.A.	N.A.	N.A.	N.A.	N.A.	N.A.	N.A.	N.A.	N.A.	N.A.
1943	gi|183232701|ref|NW_001914946.1|	EHI_048600	hypothetical protein, conserved	1275	50.5761	56.7795	0.0564714	0.968507	1	0.0138974		N.A.	N.A.	N.A.	N.A.	N.A.	N.A.	N.A.	N.A.	N.A.	N.A.
1944	gi|183232701|ref|NW_001914946.1|	EHI_048610	protein kinase, putative	2253	38.2529	42.1693	0.0302187	1	1	0		N.A.	N.A.	N.A.	N.A.	N.A.	N.A.	N.A.	N.A.	N.A.	N.A.
1945	gi|183232701|ref|NW_001914946.1|	EHI_048620	hypothetical protein	2070	50.8333	55.8361	0.0250536	1	1	0		N.A.	N.A.	N.A.	N.A.	N.A.	N.A.	N.A.	N.A.	N.A.	N.A.
1946	gi|183232701|ref|NW_001914946.1|	EHI_048630	actin, putative	2142	80.8522	138.497	0.665388	0.318179	1	0.497328		N.A.	N.A.	N.A.	N.A.	N.A.	N.A.	N.A.	N.A.	N.A.	N.A.
1947	gi|183232701|ref|NW_001914946.1|	EHI_048640	hypothetical protein	372	66.7136	114.773	0.671458	0.308391	1	0.510898		N.A.	N.A.	N.A.	N.A.	N.A.	N.A.	N.A.	N.A.	N.A.	N.A.
1948	gi|183232701|ref|NW_001914946.1|	EHI_048650	hypothetical protein	519	51.3636	37.2742	-0.571236	0.448565	1	0.348174		N.A.	N.A.	N.A.	N.A.	N.A.	N.A.	N.A.	N.A.	N.A.	N.A.
1949	gi|183232701|ref|NW_001914946.1|	EHI_048660	leucine rich repeat protein, BspA family	2169	40.1821	32.8017	-0.401707	0.616654	1	0.209958		N.A.	N.A.	N.A.	N.A.	N.A.	N.A.	N.A.	N.A.	N.A.	N.A.
1950	gi|183232701|ref|NW_001914946.1|	EHI_048670	WH2 motif domain contaning protein	876	70.4906	79.277	0.0590633	0.953234	1	0.0208004		N.A.	N.A.	N.A.	N.A.	N.A.	N.A.	N.A.	N.A.	N.A.	N.A.
1951	gi|183232701|ref|NW_001914946.1|	EHI_048680	60S ribosomal protein L12, putative	504	105.734	148.624	0.380539	0.568508	1	0.245264		N.A.	N.A.	N.A.	N.A.	N.A.	N.A.	N.A.	N.A.	N.A.	N.A.
1952	gi|183232701|ref|NW_001914946.1|	EHI_048690	SNF7 family protein	755	51.4559	61.3049	0.14204	0.848508	1	0.0713442		N.A.	N.A.	N.A.	N.A.	N.A.	N.A.	N.A.	N.A.	N.A.	N.A.
1953	gi|183232701|ref|NW_001914946.1|	EHI_048700	ubiquitin-conjugating enzyme family protein	498	69.3882	137.137	0.871413	0.189515	1	0.722356		N.A.	N.A.	N.A.	N.A.	N.A.	N.A.	N.A.	N.A.	N.A.	N.A.
1954	gi|183232701|ref|NW_001914946.1|	EHI_048710	protein kinase domain containing protein	882	56.6232	88.505	0.533109	0.44616	1	0.350509		N.A.	N.A.	N.A.	N.A.	N.A.	N.A.	N.A.	N.A.	N.A.	N.A.
1955	gi|183232701|ref|NW_001914946.1|	EHI_048720	GTP-binding protein, Ras family	612	47.4422	41.1177	-0.315828	0.706164	1	0.151094		N.A.	N.A.	N.A.	N.A.	N.A.	N.A.	N.A.	N.A.	N.A.	N.A.
1956	gi|183232701|ref|NW_001914946.1|	EHI_048730	hypothetical protein	543	61.4726	95.399	0.522862	0.445173	1	0.351472		N.A.	N.A.	N.A.	N.A.	N.A.	N.A.	N.A.	N.A.	N.A.	N.A.
1957	gi|183232701|ref|NW_001914946.1|	EHI_048740	purine nucleoside phosphorylase, putative	963	63.5914	108.957	0.665537	0.322063	1	0.492059		N.A.	N.A.	N.A.	N.A.	N.A.	N.A.	N.A.	N.A.	N.A.	N.A.
1958	gi|183236396|ref|NW_001915545.1|	EHI_048840	hypothetical protein	654	58.3472	75.7121	0.26505	0.721423	1	0.14181		N.A.	N.A.	N.A.	N.A.	N.A.	N.A.	N.A.	N.A.	N.A.	N.A.
1959	gi|183236396|ref|NW_001915545.1|	EHI_048850	leucine-rich repeat containing protein	1728	44.9199	68.0678	0.488196	0.493017	1	0.307138		N.A.	N.A.	N.A.	N.A.	N.A.	N.A.	N.A.	N.A.	N.A.	N.A.
1960	gi|183236396|ref|NW_001915545.1|	EHI_048860	U3 small nucleolar ribonucleo protein protein MPP10, putative	648	28.3196	53.5563	0.806322	0.252911	1	0.597033		0.0928153	0	0.160803	0	0	12.4818	14.986	0	10.3872	13.0673
1961	gi|183235421|ref|NW_001915222.1|	EHI_048960	hypothetical protein	596	56.0061	48.4026	-0.32004	0.684847	1	0.164407		N.A.	N.A.	N.A.	N.A.	N.A.	N.A.	N.A.	N.A.	N.A.	N.A.
1962	gi|183235421|ref|NW_001915222.1|	EHI_048970	serine/threonine protein phosphatase PP1-2, putative	992	38.0803	30.8517	-0.412498	0.598984	1	0.222585		N.A.	N.A.	N.A.	N.A.	N.A.	N.A.	N.A.	N.A.	N.A.	N.A.
1963	gi|183235421|ref|NW_001915222.1|	EHI_048980	auxin efflux carrier family protein, putative	1522	43.1239	34.8296	-0.417135	0.55882	1	0.252728		N.A.	N.A.	N.A.	N.A.	N.A.	N.A.	N.A.	N.A.	N.A.	N.A.
1964	gi|183235421|ref|NW_001915222.1|	EHI_048990	60S ribosomal protein L37-A, putative	234	96.6642	114.482	0.133595	0.848529	1	0.0713335		N.A.	N.A.	N.A.	N.A.	N.A.	N.A.	N.A.	N.A.	N.A.	N.A.
1965	gi|183235421|ref|NW_001915222.1|	EHI_049000	60S ribosomal protein L35a, putative	327	45.6461	65.4573	0.408816	0.558779	1	0.25276		N.A.	N.A.	N.A.	N.A.	N.A.	N.A.	N.A.	N.A.	N.A.	N.A.
1966	gi|183235421|ref|NW_001915222.1|	EHI_049010	hypothetical protein	853	46.3532	41.2167	-0.278951	0.739035	1	0.131335		N.A.	N.A.	N.A.	N.A.	N.A.	N.A.	N.A.	N.A.	N.A.	N.A.
1967	gi|183235421|ref|NW_001915222.1|	EHI_049020	hypothetical protein	640	51.2771	46.6689	-0.245534	0.762474	1	0.117775		N.A.	N.A.	N.A.	N.A.	N.A.	N.A.	N.A.	N.A.	N.A.	N.A.
1968	gi|183235421|ref|NW_001915222.1|	EHI_049030	ras-like protein 3 precursor, putative	556	50.7496	64.3888	0.232595	0.765324	1	0.116155		N.A.	N.A.	N.A.	N.A.	N.A.	N.A.	N.A.	N.A.	N.A.	N.A.
1969	gi|183235421|ref|NW_001915222.1|	EHI_049040	hypothetical protein	897	33.4514	28.6011	-0.334948	0.701148	1	0.15419		N.A.	N.A.	N.A.	N.A.	N.A.	N.A.	N.A.	N.A.	N.A.	N.A.
1970	gi|183235421|ref|NW_001915222.1|	EHI_049050	hypothetical protein	537	26.701	19.2789	-0.576981	0.509748	1	0.292644		N.A.	N.A.	N.A.	N.A.	N.A.	N.A.	N.A.	N.A.	N.A.	N.A.
1971	gi|183235421|ref|NW_001915222.1|	EHI_049060	hypothetical protein	372	55.1023	91.1078	0.614061	0.362342	1	0.440882		N.A.	N.A.	N.A.	N.A.	N.A.	N.A.	N.A.	N.A.	N.A.	N.A.
1972	gi|183235220|ref|NW_001915183.1|	EHI_049160	leucine rich repeat protein, BspA family	1218	26.2721	14.7661	-0.935518	0.263342	1	0.579481		N.A.	N.A.	N.A.	N.A.	N.A.	N.A.	N.A.	N.A.	N.A.	N.A.
1973	gi|183235220|ref|NW_001915183.1|	EHI_049170	splicing factor 3B subunit 1, putative	2745	51.2291	98.0521	0.824802	0.227143	1	0.6437		N.A.	N.A.	N.A.	N.A.	N.A.	N.A.	N.A.	N.A.	N.A.	N.A.
1974	gi|183235220|ref|NW_001915183.1|	EHI_049180	hypothetical protein	1249	21.0977	20.4196	-0.156497	0.928276	1	0.0323229		N.A.	N.A.	N.A.	N.A.	N.A.	N.A.	N.A.	N.A.	N.A.	N.A.
1975	gi|183230393|ref|NW_001914867.1|	EHI_049280	hypothetical protein	840	48.8049	74.8255	0.505144	0.480965	1	0.317887		N.A.	N.A.	N.A.	N.A.	N.A.	N.A.	N.A.	N.A.	N.A.	N.A.
1976	gi|183230393|ref|NW_001914867.1|	EHI_049290	hypothetical protein	375	55.0022	78.5904	0.403781	0.555852	1	0.255041		N.A.	N.A.	N.A.	N.A.	N.A.	N.A.	N.A.	N.A.	N.A.	N.A.
1977	gi|183230393|ref|NW_001914867.1|	EHI_049300	RhoGAP domain containing protein	1834	55.6187	66.1732	0.140079	0.859845	1	0.0655797		N.A.	N.A.	N.A.	N.A.	N.A.	N.A.	N.A.	N.A.	N.A.	N.A.
1978	gi|183230393|ref|NW_001914867.1|	EHI_049310	PH domain containing protein	1728	41.0595	44.103	-0.00712989	1	1	0		N.A.	N.A.	N.A.	N.A.	N.A.	N.A.	N.A.	N.A.	N.A.	N.A.
1979	gi|183230393|ref|NW_001914867.1|	EHI_049320	hypothetical protein	2169	38.7445	44.865	0.100985	0.9202	1	0.0361177		N.A.	N.A.	N.A.	N.A.	N.A.	N.A.	N.A.	N.A.	N.A.	N.A.
1980	gi|183230393|ref|NW_001914867.1|	EHI_049330	proteasome beta subunit, putative	679	62.8992	87.2812	0.361708	0.596463	1	0.224417		N.A.	N.A.	N.A.	N.A.	N.A.	N.A.	N.A.	N.A.	N.A.	N.A.
1981	gi|183230393|ref|NW_001914867.1|	EHI_049340	hypothetical protein	654	53.0323	66.9305	0.225011	0.772395	1	0.11216		N.A.	N.A.	N.A.	N.A.	N.A.	N.A.	N.A.	N.A.	N.A.	N.A.
1982	gi|183230393|ref|NW_001914867.1|	EHI_049350	hypothetical protein	1674	45.0101	50.5816	0.0579002	0.964949	1	0.0154958		N.A.	N.A.	N.A.	N.A.	N.A.	N.A.	N.A.	N.A.	N.A.	N.A.
1983	gi|183230393|ref|NW_001914867.1|	EHI_049360	hypothetical protein	425	53.4026	87.6585	0.603564	0.397571	1	0.400585		N.A.	N.A.	N.A.	N.A.	N.A.	N.A.	N.A.	N.A.	N.A.	N.A.
1984	gi|183230393|ref|NW_001914867.1|	EHI_049370	LSM domain containing protein	301	70.9869	85.1078	0.151185	0.844054	1	0.0736296		N.A.	N.A.	N.A.	N.A.	N.A.	N.A.	N.A.	N.A.	N.A.	N.A.
1985	gi|183230393|ref|NW_001914867.1|	EHI_049380	hypothetical protein, conserved	1266	43.6476	68.3452	0.535395	0.438089	1	0.358438		N.A.	N.A.	N.A.	N.A.	N.A.	N.A.	N.A.	N.A.	N.A.	N.A.
1986	gi|183230393|ref|NW_001914867.1|	EHI_049390	casein kinase, putative	909	88.9633	116.282	0.275695	0.678047	1	0.16874		N.A.	N.A.	N.A.	N.A.	N.A.	N.A.	N.A.	N.A.	N.A.	N.A.
1987	gi|183230393|ref|NW_001914867.1|	EHI_049400	chaperone proteinDNAJ, putative	855	80.9208	130.918	0.583054	0.380261	1	0.419918		N.A.	N.A.	N.A.	N.A.	N.A.	N.A.	N.A.	N.A.	N.A.	N.A.
1988	gi|183230393|ref|NW_001914867.1|	EHI_049410	hypothetical protein	1633	69.132	29.165	-1.35153	0.0577691	0.845824	1.2383		N.A.	N.A.	N.A.	N.A.	N.A.	N.A.	N.A.	N.A.	N.A.	N.A.
1989	gi|183230393|ref|NW_001914867.1|	EHI_049420	hypothetical protein	612	74.3373	31.5174	-1.34465	0.0562101	0.845824	1.25019		N.A.	N.A.	N.A.	N.A.	N.A.	N.A.	N.A.	N.A.	N.A.	N.A.
1990	gi|183230393|ref|NW_001914867.1|	EHI_049430	protein tyrosine phosphatase, putative	1053	59.3456	27.8624	-1.19735	0.0988199	0.919544	1.00516		N.A.	N.A.	N.A.	N.A.	N.A.	N.A.	N.A.	N.A.	N.A.	N.A.
1991	gi|183230393|ref|NW_001914867.1|	EHI_049440	hypothetical protein	351	63.3505	33.9086	-1.00924	0.161919	1	0.790702		N.A.	N.A.	N.A.	N.A.	N.A.	N.A.	N.A.	N.A.	N.A.	N.A.
1992	gi|183230393|ref|NW_001914867.1|	EHI_049450	hypothetical protein	1096	61.5647	35.25	-0.912304	0.20252	1	0.693531		N.A.	N.A.	N.A.	N.A.	N.A.	N.A.	N.A.	N.A.	N.A.	N.A.
1993	gi|183230393|ref|NW_001914867.1|	EHI_049460	hypothetical protein	1263	67.0232	21.9882	-1.71234	0.0183554	0.787449	1.73624		N.A.	N.A.	N.A.	N.A.	N.A.	N.A.	N.A.	N.A.	N.A.	N.A.
1994	gi|183230393|ref|NW_001914867.1|	EHI_049470	hypothetical protein	2787	49.6317	67.169	0.325518	0.659035	1	0.181092		N.A.	N.A.	N.A.	N.A.	N.A.	N.A.	N.A.	N.A.	N.A.	N.A.
1995	gi|183230393|ref|NW_001914867.1|	EHI_049480	phosphoinositide kinase, putative	2136	35.1791	12.7538	-1.56442	0.0527692	0.842972	1.27762		N.A.	N.A.	N.A.	N.A.	N.A.	N.A.	N.A.	N.A.	N.A.	N.A.
1996	gi|183230393|ref|NW_001914867.1|	EHI_049490	bromodomain protein, putative	798	34.943	17.9686	-1.06441	0.172897	1	0.762212		N.A.	N.A.	N.A.	N.A.	N.A.	N.A.	N.A.	N.A.	N.A.	N.A.
[truncated: 6,130 more rows]
