# Supplementary material for: AIG1 affects in vitro and in vivo virulence in clinical isolates of Entamoeba histolytica
Source: PLoS Pathog. 2018 Mar 19;14(3):e1006882. doi: 10.1371/journal.ppat.1006882 (PMC5884625; doi:10.1371/journal.ppat.1006882)
Supplement: S6 Table — (XLSX) [file ppat.1006882.s006.xlsx]

## Sheet: Table S6
	S6 Table. AIG1 family protein genes that were differently regulated by environmental changes in Weber et al. [13]
	accession	Tables containing the AIG1 family proteins
	EHI_022500	S5, S6
	EHI_025990
	(EHI_026000)
	EHI_067730	S5
	EHI_072850	S5, S9
	EHI_079610
	EHI_089670	S6
	EHI_102600
	EHI_109120	S6, S8
	EHI_115150	S6
	EHI_115160	S6
	EHI_115170	S6
	EHI_119040	S6
	EHI_126550
	EHI_129470
	EHI_136940	S5, S6, S9
	EHI_136950	S5, S9
	EHI_144270	S5
	EHI_157260	S5
	EHI_157360	S6
	EHI_176280	S5
	EHI_176580	S5
	EHI_176590	S5
	EHI_176700	S5
	EHI_180390	S6
	EHI_195250	S5, S9
	EHI_195260	S9
	EHI_195270	S5, S9
	EHI_199470	S5, S9
	EHI_041465*	S5, S6, S9
	EHI_126560*	S6
	* not included in this study
	Table S5-Total genes DOWN regulated in Vir condition
	Table S6- Total genes VirCOLON-UP
	Table S8-Annotated genes ATTENUATED-UP
	Table S9-Annotated genes ATTENUATED-DOWN
