# Supplementary material for: AIG1 affects in vitro and in vivo virulence in clinical isolates of Entamoeba histolytica
Source: PLoS Pathog. 2018 Mar 19;14(3):e1006882. doi: 10.1371/journal.ppat.1006882 (PMC5884625; doi:10.1371/journal.ppat.1006882)
Supplement: S7 Table — (XLSX) [file ppat.1006882.s007.xlsx]

## Sheet: Table S7
	Table S7. Amino acid substitutions characteristic of individual AIG1 family protein clusters
	Panel and residue	AAb) position in	AA in	AA in
	position in Figure S9a)	EHI_176590	EHI_176590	Cluster1 (7 proteins)	Cluster2 (12 proteins)	Cluster3 (9 proteins)
	C-1	16	G	D2 c)/Q1/G1/E1/K1/N1	E11/(-)1 d)	E8/K1
	C-2	19	D	D5/H1/S1	N7/V3/T1/(-)1	N7/T1/M1
	C-3	31	S	D4/K2/S1	K9/R1/S1/(-)1	K5/N2/S1/(-)1
	C-4	33	K	K6/V1	V9/I2/(-)1	V7/L1/(-)1
	C-5	45	Q	Q6/N1	K6/N3/E2/(-)1	R9
	C-6	47	T	T7	V5/A3/P3/(-)1	V7/A2
	C-7	50	F	C3/Y2/F1/V1	C6/E2/Y2/K1/(-)1	E6/Q3
		51	Y	Y5/N2	F8/N2/S1/(-)1	L9
	C-8	60	F	F7	V7/I3/F1/T1	I5/T2/F2
	C-9	67	F	F6/L1	F7/L4/I1	L9
	C-10	71	E	E2/N2/S1/K1/C1	D6/N5/Q1	K9
	D-1	79	H	H2/Y1/Q1/N1/W1/(-)1	H8/N2/Q1/F1	F9
		80	I	M2/Q1/I1/V1/W1/L1	I11/L1	L9
		81	E	N4/E1/K1/S1	Q11/N1	N9
		82	Q	Q5/E1/A1	N11/D1	D5/G3/N1
		83	M	M6/T1	I12	I8/M1
	D-2	86	Y	Y6/C1	C11/Y1	I7/Y1/(-)1
	D-3	99	V	V6/C1	T12	V6/I2/(-)1
		100	L	L6/F1	M8/I4	L8/(-)1
	D-4	104	N	N5/E1/K1	V5/N2/T2/E1/D1/K1	T8/(-)1
		105	K	D1/E1/K1/P1/T1/A1/G1	N4/C3/E2/D1/F1/H1	N8/(-)1
	D-5	107	L	L5/F1/P1	F10/L2	I8/(-)1
	D-6	109	S	E2/N2/D1/S1/Y1	D5/H2/K2/A2/S1	N8/(-)1
		110	A	S2/N2/D1/A1/V1	N10/S2	N8/(-)1
	D-7	113	T	T4/A1/I1/R1	Q9/F2/R1	I5/T3/(-)1
		114	M	M5/K1/T1	I7/V5	M8/(-)1
	D-8	118	I	I6/L1	I12	M8/(-)1
		119	C	C5/A1/H1	N9/S2/C1	S8/(-)1
		120	N	N4/K2/D1	D10/N2	K8/(-)1
	D-9	124	I	I3/V1/L1/R1/F1	I12	S8/(-)1
		125	Y	Y3/S2/E1/I1	K12	H6/Q2/(-)1
	D-10	127	F	F7	I10/F1/S1	F8/(-)1
		128	W	W7	W12	L7/W1/(-)1
	D-11	136	T	T7	T10/N2	N8/(-)1
	E-1	142	T	T5/Y1/I1	I5/L4/F2/D1	I8/(-)1
		143	P	P6/S1	P5/Q2/S2/F1/G1/E1	S8/(-)1
		144	L	Q3/E2/K1/L1	P5/Q3/K2/V1/E1	D8/(-)1
	E-2	148	K	V3/D2/E1/K1	E7/D2/K2/G1	T6/Q1/(-)2
	E-3	151	I	I5/L1/K1	N1/(-)11	K7/(-)2
	E-4	154	K	K6/R1	E7/N3/K1/V1	K7/(-)2
	E-5	161	Y	L2/Y2/K1/D1/N1	K12	L4/F3/(-)2
		162	K	L2/P2/A1/K1/N1	E11/K1	P7/(-)2
	E-6	166	F	L4/V1/F1/Y1	F12	R5/L2/(-)2
		167	A	A4/I3	I12	T7/(-)2
	E-7	169	E	E6/Q1	Q12	I7/(-)2
	E-8	171	T	T7	N10/I1/(-)1	T6/N1/(-)2
		172	G	G7	K8/G2/E1/(-)1	G7/(-)2
	E-9	176	V	V2/K2/E2/T1	D10/E1/(-)1	D5/E2/(-)2
	E-10	193	S	S6/(-)1	S5/R2/K2/E1/(-)2	I4/R4/(-)1
	F	211	P	P4/T1/S1/(-)1	L9/(-)3	P7/(-)2
	F	216	K	R3/K2/G1/(-)1	E9/(-)3	T7/(-)2
	F	217	I	V2/I2/N1/E1/(-)1	I9/(-)3	S6/N1/(-)2
	F	219	V	K5/V1/(-)1	K9/(-)3	Q5/L2/(-)2
	F	(-)	(-)	R1/(-)6	(-)12	(-)9
	F	220	T	R1/V1/T1/N1/E1/(-)2	L8/S1/(-)3	(-)9
	F	221	D	D3/R1/G1/(-)2	L9/(-)3	(-)9
	F	222	A	I1/P1/A1/L1/S1/(-)2	S7/D1/C1/(-)3	(-)9
	F	223	T	E2/V1/N1/T1/(-)2	E7/K2/(-)3	(-)9
	F	224	Y	Y4/N2/(-)1	Y9/(-)3	E7/(-)2
	F	227	I	V3/I2/F1/(-)1	I7/F2/(-)3	P7/(-)2
	F	237	I	V4/I1/E1/(-)1	T4/I2/M2/(-)4	S7/(-)2
	F	238	K	V2/I2/K1/A1/(-)1	I6/L1/K1/(-)4	M7/(-)2
	F	239	E	E4/D1/S1/(-)1	K6/R1/E1/(-)4	G7/(-)2
	F	240	I	V3/I1/K1/E1/(-)1	E8/(-)4	N7/(-)2
	F	248	E	Q2/K2/R1/E1/(-)1	E8/(-)4	Q7/(-)2
	F	264	V	V5/P1/(-)1	E6/K1/V1/(-)4	I7/(-)2
	F	265	S	S3/T3/(-)1	I8/(-)4	K6/E1/(-)2
	F	266	Y	Y5/C1/(-)1	V4/E3/N1/(-)4	Y6/(-)3
	F	275	K	K4/T1/N1/(-)1	R4/K2/G2/(-)4	M6/(-)3
	F	278	L	I3/L1/V1/P1/(-)1	T8/(-)4	E6/(-)3
	F	279	K	K4/Q1/D1/(-)1	E8/(-)4	K6/(-)3
	F	281	I	I3/K2/F1/(-)1	K8/(-)4	S6/(-)3
	a) Residues indicated in structure model of Figures S9 C-E.
	b) amino acid
	c) Superscripted number indicate number of proteins which have the residue.
	d) no residues aligned
